# Supplementary material for: Molecular hydrogen promotes wound healing by inducing early epidermal stem cell proliferation and extracellular matrix deposition
Source: Inflamm Regen. 2023 Mar 28;43:22. doi: 10.1186/s41232-023-00271-9 (PMC10044764; doi:10.1186/s41232-023-00271-9)
Supplement: Supplementary file 1 — Additional file 1: Supplemental Figure S1. H2 slightly increases growth factors concentration at wound sites at day 1-3 after wounding. A, B. Profiles of tissue growth factors PDGF and EGF among the three groups at time points of day 1, day 2 and day 3 post-wounding. C, D. Concentrations of tissue growth factors bFGF and TGFβ-1 among all three groups at day 3. Data in A and B processed Two-way ANOVA test, and data in C and D processed unpaired t test. All data were plotted as Mean±SEM. * P-value < 0.05; ** P-value <0.01; *** P-value < 0.001; no stars for P-value > 0.05. Supplemental Figure S2. Whole-mount scanning showing H2 promoted early tube formation at the first 2 days after wounding. A and B. Panoramic scanning of wound edge and the representative immunofluorescence images of CD31 (green) and k14 (red) expression in the leading edge (L, 0-1 mm from wound edge), mid-end (M, 1-2 mm from wound edge) and distal (D, 2-3 mm from wound edge) of the wound at day 1 and day 2 post wounding respectively. White dotted line indicates the boundary between the epithelium and dermis. White arrowhead indicates tube formation. Scale bar = 100 μM. Supplemental Figure S3. Whole-mount scanning showing H2 promoted early tube formation at the first 2 days after wounding. A and B. Representative microscopic images and the quantification of in vitro blood vessel formation of Human Umbilical Vein Endothelial Cells (HUVEC) at 12 h after different treatments. Red hatched line outlines the newly formed tubes. Data in B were processed unpaired multiple T test. All of the data are plotted as Mean±SEM. * P-value < 0.05; ** P-value <0.01; *** P-value < 0.001; no stars for P-value > 0.05. Scale bar = 100 μM. Supplemental Figure S4. Comprehensive gene set function enrichment analysis of differential gene expression induced by 66% H2 treatment at the first 3 days post wounding. A. Heat map showing the differentially expressed genes (DEGs) among the three time points (D1H vs D1C, D2H vs D2C, D3H [file 41232_2023_271_MOESM1_ESM.zip]

Archive with 2 entries (2 files):
- Supplemental information- 3rd submission.docx
- Table S4-S9 - Combined-0619.xls
