# Supplementary material for: Molecular hydrogen promotes wound healing by inducing early epidermal stem cell proliferation and extracellular matrix deposition
Source: Inflamm Regen. 2023 Mar 28;43:22. doi: 10.1186/s41232-023-00271-9 (PMC10044764; doi:10.1186/s41232-023-00271-9)
Supplement: Supplementary file 1 — Additional file 1: Supplemental Figure S1. H2 slightly increases growth factors concentration at wound sites at day 1-3 after wounding. A, B. Profiles of tissue growth factors PDGF and EGF among the three groups at time points of day 1, day 2 and day 3 post-wounding. C, D. Concentrations of tissue growth factors bFGF and TGFβ-1 among all three groups at day 3. Data in A and B processed Two-way ANOVA test, and data in C and D processed unpaired t test. All data were plotted as Mean±SEM. * P-value < 0.05; ** P-value <0.01; *** P-value < 0.001; no stars for P-value > 0.05. Supplemental Figure S2. Whole-mount scanning showing H2 promoted early tube formation at the first 2 days after wounding. A and B. Panoramic scanning of wound edge and the representative immunofluorescence images of CD31 (green) and k14 (red) expression in the leading edge (L, 0-1 mm from wound edge), mid-end (M, 1-2 mm from wound edge) and distal (D, 2-3 mm from wound edge) of the wound at day 1 and day 2 post wounding respectively. White dotted line indicates the boundary between the epithelium and dermis. White arrowhead indicates tube formation. Scale bar = 100 μM. Supplemental Figure S3. Whole-mount scanning showing H2 promoted early tube formation at the first 2 days after wounding. A and B. Representative microscopic images and the quantification of in vitro blood vessel formation of Human Umbilical Vein Endothelial Cells (HUVEC) at 12 h after different treatments. Red hatched line outlines the newly formed tubes. Data in B were processed unpaired multiple T test. All of the data are plotted as Mean±SEM. * P-value < 0.05; ** P-value <0.01; *** P-value < 0.001; no stars for P-value > 0.05. Scale bar = 100 μM. Supplemental Figure S4. Comprehensive gene set function enrichment analysis of differential gene expression induced by 66% H2 treatment at the first 3 days post wounding. A. Heat map showing the differentially expressed genes (DEGs) among the three time points (D1H vs D1C, D2H vs D2C, D3H [file 41232_2023_271_MOESM1_ESM.zip › Table S4-S9 - Combined-0619.xls]

## Sheet: Table S4 - All DEGs annotation 
Table S4 - DEGs annotation of all the 6 groups
GeneName	D1C1	D1C2	D1C3	D1C4	D1H1	D1H2	D1H3	D1H4	D2C1	D2C2	D2C4	D2H1	D2H2	D2H3	D2H4	D3C1	D3C2	D3C3	D3H1	D3H2	D3H3	D3H4
Ankrd2	731.953	923.888	783.195	885.024	855.34	642.544	701.473	933.967	290.627	404.828	102.66	276.979	134.359	161.159	523.418	136.996	129.6	92.2157	316.133	262.776	149.413	263.888
Casr	2.63095	0.263958	1.55418	1.31723	1.60509	2.42639	1.32999	1.61125	1.38285	1.30731	1.62121	1.46564	2.11066	1.83808	1.89201	1.51828	1.15427	1.63718	0.618201	0.617431	0.784079	0.40796
Enpp2	5.65251	4.38266	3.47151	3.11766	15.3916	8.1479	12.9082	5.42763	6.38367	7.82427	17.6364	5.69613	8.87002	11.8225	7.85356	8.9056	8.86821	21.9955	3.56921	10.0843	7.96331	9.26562
Dchs1	0.433382	0.287963	0.287077	0.284055	0.852179	0.942696	0.907249	0.503288	0.841762	0.552815	0.937303	0.729042	0.738967	0.528443	0.802073	1.53252	0.728172	1.38752	1.17557	0.910535	0.977585	1.12656
Pak6	5.54085	11.3916	7.98284	8.26219	5.11685	5.18353	3.27732	4.43573	9.32061	7.17995	6.03312	5.82719	6.25535	7.20012	5.55539	5.17738	8.7089	5.77658	6.71657	7.191	5.51017	7.13334
Ndnf	0.240123	0.0684064	0.097596	0.126693	0.333475	0.381528	0.869865	0.336089	0.412131	0.293413	0.619303	0.231862	0.269167	0.227481	0.380004	0.251528	0.460671	0.365011	0.157298	0.235653	0.226422	0.24383
Gm15674	0.802449	2.69594	1.04111	1.18257	0.417635	0.39569	0.451077	0.633755	0.718578	0.763744	0.716402	0.715242	1.23417	1.35506	0.762793	0.933622	1.09205	1.84039	0.924443	0.868981	0.867054	1.18422
Saa3	21.1237	43.8587	23.484	21.3645	25.0055	61.6475	71.1439	41.7638	35.6758	32.1305	71.7133	40.4018	42.8856	101.235	27.5932	54.7438	42.1198	96.6356	16.89	24.9477	13.6996	37.2986
Csrp3	632.129	279.62	917.371	643.711	550.6	640.576	727.5	483.809	251.547	486.176	116.057	356.118	124.882	130.996	536.091	140.885	130.76	87.0755	349.631	266.954	158.46	230.596
Timp1	42.2392	38.9562	54.0706	50.2162	59.6239	74.0177	80.3523	55.2615	43.1987	29.8147	54.8013	47.8735	35.5784	66.9656	48.028	71.0173	54.7856	70.0993	33.2933	28.6294	35.3107	44.7728
Agbl1	0.659141	0.137959	0.463948	0.511018	0.697914	0.461667	0.748157	0.419009	0.626386	0.800589	0.540423	1.00716	0.557128	0.905782	1.69343	1.17473	1.33929	0.758787	2.10165	2.70631	1.92022	2.12289
Syne1	1.9643	1.33619	1.31989	1.47312	2.0667	1.6455	2.01941	2.01479	1.86194	1.85524	1.7031	2.31068	1.9427	1.83722	2.36378	2.44532	2.4792	2.65807	3.03519	3.01997	3.15122	3.05266
Npr3	0.662243	0.469432	0.946596	0.517953	1.82818	0.752034	0.793797	0.66024	0.680235	0.697211	1.18246	1.50172	2.23393	1.13269	0.590633	0.860143	0.786177	0.860915	2.58377	2.7048	1.92423	1.70191
Zfp618	0.0216406	0.014796	0.0150783	0.0342541	0.170116	0.0687691	0.525708	0.0528689	0.122732	0.0995513	0.193201	0.135022	0.222154	0.119854	0.0662849	0.164645	0.168226	0.206486	0.0708811	0.0637136	0.169526	0.102906
Col6a3	5.4023	2.22659	4.36132	2.99913	17.6607	7.81667	18.8451	5.61054	6.9333	6.25507	17.7565	13.2443	10.1805	9.42377	9.30129	27.2698	11.4211	22.7791	12.8332	11.7601	15.8835	16.2753
Tubb3	3.21415	2.29633	3.20825	2.67525	4.5309	6.09388	6.23349	5.16134	3.3633	3.39532	4.9652	3.70177	4.25703	4.13712	5.94012	6.95266	5.86307	6.29375	6.95527	6.45043	7.73278	6.69749
Adra1a	0.173954	0.0509722	0.0173149	0.023601	0.523537	0.450127	0.206524	0.258022	0.281874	0.364388	0.51767	0.103366	0.0967645	0.101413	0.395808	0.27127	0.222898	0.481202	0.0406974	0.38208	0.209092	0.339739
Ccr4	0.47984	0.626322	0.820634	0.724995	0.144022	0.270309	0.104575	0.319709	1.01562	0.884198	1.51882	0.486014	0.694868	1.08717	0.42088	0.844133	1.34987	0.697782	0.685812	0.599338	0.550548	0.952887
Angpt2	1.91962	1.76247	0.630542	0.850779	3.36293	2.89321	2.76991	3.33305	2.14464	1.08806	3.28067	1.75989	1.825	2.23823	2.85589	3.99137	2.41054	4.58676	2.01199	1.93772	2.02095	3.58609
Fosb	1.4696	18.8508	2.23614	0.451551	0.815468	0.206032	2.89099	3.76188	1.79014	1.5938	0.520946	2.08041	3.48852	1.68202	3.22707	0.47183	0.707543	1.18268	1.22107	2.73603	1.93754	4.44153
Myoz2	22.0732	15.4219	35.7577	20.7012	25.9717	18.5442	33.6394	21.9735	18.9366	28.3204	15.3779	34.9922	17.4759	20.1471	37.3423	28.7695	25.2432	24.4572	48.007	49.4559	36.2811	36.778
Pfkfb2	2.92015	4.22519	2.67289	3.38274	2.58794	2.19873	1.96192	1.87439	3.36444	3.29682	3.35426	3.42343	3.36773	3.35061	2.58931	3.19319	3.74535	3.10051	2.62264	3.36777	3.99877	2.76946
Col6a2	5.71224	5.89986	5.32649	4.23227	13.8418	9.06837	23.371	7.95744	7.74898	8.11386	19.5525	16.7043	14.4985	13.597	11.0637	32.5082	13.3432	30.99	17.3164	16.0544	21.1503	19.7943
Clec4e	1.27721	1.21233	1.06505	1.48397	1.92257	2.05957	2.93156	2.57671	0.86387	1.88685	7.60573	2.21626	3.52072	4.13489	4.40732	4.94849	9.53039	10.2038	1.60213	5.94716	2.90933	27.1971
Col3a1	52.6576	51.495	54.3305	37.602	85.2773	98.0613	209.846	78.6084	79.4144	84.371	274.863	219.263	181.934	198.664	108.065	333.694	126.863	349.766	167.867	142.049	204.056	193.136
Col15a1	4.25019	2.01598	2.6319	2.75489	8.26911	7.54655	11.7479	4.40969	8.74419	5.00402	8.35725	9.10137	7.70684	5.21268	10.0468	21.1731	11.4557	11.7456	9.58456	9.68734	11.8011	12.3632
Vcan	1.78192	1.33952	1.7746	1.4398	2.9614	2.90391	7.4298	2.77352	2.13453	1.5933	3.85634	2.71502	3.5766	4.04249	2.88045	6.14283	3.31794	4.44956	2.69974	2.83829	3.09388	4.39615
Pianp	0.0473245	0.0728021	0.123652	0.112362	2.20978	0.22558	0.884918	0.151745	0.550916	0.204096	0.823872	0.316361	0.678465	0.496613	0.239174	0.56356	0.297135	0.757011	0.441765	0.278662	0.576684	0.759505
Clmp	2.17474	1.58235	1.5511	1.33971	4.22769	3.32	3.01538	2.59815	6.21075	5.36123	5.54914	4.11255	2.94928	5.55112	5.0499	7.11604	7.65759	7.43504	6.33858	6.61911	6.77869	8.05737
Pctp	9.24091	2.94734	3.62499	4.77634	10.0024	7.91216	6.2718	10.0774	76.0506	42.2678	26.2319	28.0443	19.6006	31.869	31.4387	63.6763	74.0424	64.3463	48.9796	42.1109	45.8451	47.8891
Otud1	21.3198	61.393	33.4854	34.9528	20.5832	26.0476	46.3702	35.0265	13.9933	11.7732	7.37953	22.4849	17.3537	10.9571	54.5911	9.5266	10.8114	11.4113	19.2872	16.0371	15.9238	13.9964
Sox18	7.16254	6.10718	6.35425	5.25998	13.1988	10.4012	17.0909	10.9492	12.6787	8.2253	11.2275	10.9495	13.7533	7.1739	15.0765	23.8857	13.5586	22.7183	12.5211	11.5655	14.426	16.4852
Itga5	14.3214	16.5411	12.6028	12.0868	21.5323	18.5757	25.8788	19.9937	15.1229	11.8681	14.2094	14.1593	15.4346	16.7206	21.0307	22.3807	15.5837	19.9079	17.4301	16.529	14.1972	21.6925
Cald1	5.7763	4.61969	4.29208	4.09177	10.5648	8.26811	9.14393	6.14393	5.84986	6.26288	13.9051	7.95503	9.73378	9.75467	8.17536	10.5582	7.83944	11.5375	7.30539	7.14234	7.80252	10.4902
Dhh	0.79937	1.17116	0.566913	0.596494	2.26217	2.64001	1.7247	2.38009	2.35198	0.935732	2.57425	1.01785	1.8797	1.3731	1.44284	1.50154	1.25475	2.66793	1.03794	1.76511	1.21761	1.60362
Selp	0.565615	0.674146	0.111838	0.1597	1.15363	1.79254	1.68578	1.16241	1.98492	0.474679	1.201	0.844786	0.892873	0.721878	2.06492	2.41207	1.6454	2.63837	0.766075	1.95031	0.61207	1.67647
Col18a1	7.0334	7.16399	5.37256	6.2691	16.3602	9.74631	13.6179	8.50341	17.9656	10.6828	25.2283	13.463	17.9383	18.3761	14.9831	29.2061	19.3396	27.3584	13.9544	19.0667	19.4196	25.2125
Fscn1	10.2132	6.20195	9.43359	6.70043	16.3107	14.7117	16.8597	12.845	13.839	12.5571	15.6167	14.713	18.0529	13.1227	16.6088	31.0282	17.8394	20.4593	18.6407	14.5072	19.6314	21.0081
Gpr37l1	0.208121	0.335411	0.0310736	0.225893	0.53288	1.27549	0.684246	0.871627	0.58573	0.461604	1.11483	0.318006	0.442033	0.259998	0.546405	0.0885142	0.426686	1.32665	0.262932	0.145891	0.258787	0.636213
Adamts9	1.64528	1.67816	0.974566	0.93668	2.81647	2.19248	2.7427	2.30409	1.97513	0.986036	1.47286	1.11484	1.35207	1.72888	2.03089	2.38013	1.53606	1.8796	1.08806	1.38148	1.20185	1.49092
Lrrc32	3.56876	2.70074	2.13564	2.48732	6.2714	6.1185	7.60326	3.67817	5.90184	3.48779	8.63325	4.78421	5.48615	6.82049	6.8892	8.81097	5.09839	10.7582	5.33075	5.19702	4.65943	7.83933
Trim7	8.80893	15.2543	9.67058	10.2298	8.70329	6.0698	5.43268	5.84927	9.22413	8.73927	6.80994	10.2894	7.94019	7.74207	6.91131	7.75473	8.11625	5.26316	8.38525	9.38572	8.93497	7.90158
Ugt1a6a	0.12516	0.144405	0.0490534	0.133724	0.649358	0.343042	0.315048	0.315325	0.770537	0.701707	1.00565	0.5299	0.614729	0.738786	0.603795	0.760752	1.10859	1.21178	0.522679	0.644859	1.10302	1.12988
Gldn	1.1007	1.15855	1.13524	1.22416	2.06294	3.03753	1.8332	1.99025	1.81567	1.94875	2.41788	1.92343	1.69182	1.65911	1.42398	2.3858	2.13043	2.32889	1.92118	2.95636	2.36993	2.46638
Tspan18	0.420858	0.13541	0.155243	0.172418	0.638317	0.652962	1.93872	0.521647	1.40403	1.24561	1.40714	1.1033	0.666019	1.25564	1.50898	1.98177	1.63579	2.02172	1.15142	1.33626	1.91061	1.76583
Gpm6b	2.30091	2.14971	1.41012	1.8763	3.23867	4.47893	3.38466	3.01293	2.35168	2.47298	5.24837	2.54477	4.31125	3.38159	2.30247	4.05264	3.2848	6.90677	2.41478	3.65312	3.03031	4.07077
Syt15	0.600815	0.401856	0.409522	0.434155	0.973345	0.97123	1.26499	0.897441	1.53218	0.822402	1.31765	0.791639	0.651911	0.868055	0.828128	1.99607	1.25354	1.90236	1.03956	0.897267	0.909488	1.78175
Pxdn	4.54495	3.94407	3.36892	2.51016	9.08253	6.79258	8.68967	4.51613	5.27837	4.50521	8.93919	6.55643	6.91311	5.0751	6.04604	13.8292	6.81735	12.4094	7.00806	6.74544	7.86935	8.93376
Ide	3.51034	2.83969	1.92521	3.17979	2.85236	3.45697	4.84368	4.38347	2.9982	2.58812	4.88189	5.28703	3.69093	4.71097	4.66279	2.5753	3.46035	3.97951	4.36	5.00265	5.7781	5.84649
Inhbb	5.4064	6.42269	4.92134	6.86614	17.0945	8.91764	7.14552	5.31614	6.95674	6.14014	8.52098	3.51875	5.16892	6.32221	5.23015	8.77931	7.92098	9.43704	4.2686	4.65228	4.40219	6.58737
Fn1	4.10482	2.6289	2.05153	2.2919	6.5407	6.12582	17.5219	5.47956	4.02217	4.68091	19.2974	10.9865	12.0658	11.107	8.32364	18.2362	12.744	14.64	10.1772	10.4648	10.1407	18.2736
Olfml2a	0.725518	0.508449	0.45496	0.344518	1.48285	1.6254	2.06395	0.875156	2.06817	1.83564	4.82552	2.47891	3.22313	2.50609	2.7667	4.43988	3.14532	7.11601	2.60209	4.21275	4.19946	4.79766
Fgl2	16.42	13.7898	15.8025	17.3872	28.593	31.3415	21.6031	26.4967	10.2385	11.2597	29.7797	9.92108	18.0426	17.5828	13.01	18.4685	10.9901	24.9793	8.20725	9.33308	10.3859	13.2587
Gm45819	1.61814	3.55612	1.40932	1.06111	1.99888	1.763	2.69695	1.55304	4.86455	2.69172	3.302	3.43402	4.90971	6.03074	4.21289	2.25575	1.90064	2.43271	3.59644	4.57502	4.12474	3.40075
Dct	0.298368	0.305998	0.0935508	0.340038	2.27979	0.625777	7.15278	0.300682	1.76341	0.772062	9.13663	0.9308	10.6146	5.92283	0.959591	3.67153	3.93405	4.04428	1.67113	2.98671	4.59674	4.017
Gm436	3.80295	0.508722	0.230412	0.732814	2.96349	1.83901	2.1669	4.34242	4.98482	8.12917	2.55867	2.45628	1.28766	5.2535	12.9145	7.32908	8.75014	4.68658	9.58576	15.0369	15.0155	13.8086
Adgra2	2.25454	2.24032	2.85687	2.40744	4.98077	4.71071	6.69861	3.66007	3.72398	3.30486	7.50884	3.86288	4.94973	5.31197	4.5298	7.1873	4.33782	7.94649	4.55694	4.35638	4.59583	6.18671
Foxd1	0.137005	0.0562033	0.0286377	0.156139	0.516954	0.653055	0.367854	0.351443	0.49074	0.259978	0.220164	0.122116	0.087296	0.0958464	0.453214	0.353493	0.172041	0.576724	0.134622	0.376473	0.357751	0.415323
Nid1	6.66546	7.39395	5.9102	4.41091	10.8338	11.412	16.2586	8.32299	8.59645	7.29128	17.6613	13.2245	14.4355	15.4642	10.7765	24.1056	11.8178	28.0911	15.0086	13.264	15.8489	17.2831
Nav1	1.50494	1.38748	1.10427	0.95161	2.70686	1.96994	2.97596	1.69663	1.88181	1.96392	3.17095	2.00861	2.81131	2.40365	2.41467	3.60983	2.23811	4.83829	2.27945	2.34931	2.47051	2.96519
Lamb1	2.59178	1.71623	2.01202	1.44715	5.34533	4.4877	5.9817	3.571	3.8255	3.16844	6.67436	4.62629	4.75342	4.75303	4.60062	10.1395	5.24737	9.28365	5.30063	4.75996	6.00984	7.00531
Col11a1	0.111165	0.108579	0.04426	0.0452464	0.244681	0.141303	0.62436	0.232783	0.0237014	0.0776202	0.0708889	0.0849289	0.157403	0.0833241	0.0583706	0.409746	0.142442	0.46795	0.150844	0.119486	0.271846	0.207669
Nid2	1.78183	1.06244	0.909477	0.787087	2.86653	3.134	4.27821	2.10062	2.85723	2.63298	6.95498	4.23518	3.82848	3.69615	3.65541	9.33464	4.46016	7.5937	4.65536	3.98534	5.41021	6.3794
Ankrd35	3.62019	5.03512	4.11185	4.70979	2.4014	2.33234	2.10824	3.46804	6.36519	6.11677	11.3193	4.25814	7.25011	7.76268	4.98226	5.34782	6.90943	5.26067	5.86375	5.75911	6.12943	5.74809
Aebp1	21.1128	21.1753	19.9287	19.2144	36.5231	32.3149	37.207	30.8257	22.2853	21.4799	35.976	32.243	28.6528	29.0751	25.1441	35.0074	23.2017	53.8846	24.5027	27.9146	28.4189	28.6069
9430073C21Rik	4.50155	0.413907	7.07332	4.33416	1.78641	2.60448	6.66844	1.59273	3.91984	6.34629	2.27272	6.66878	3.19796	1.16738	9.10018	1.94092	2.97953	1.72504	9.70068	10.3284	5.13418	6.94767
mt-Rnr2	1421.89	1916.44	1453.17	1460.3	1019.6	1180.93	1025.26	1185.6	584.664	760.045	505.84	727.713	670.898	561.333	777.691	525.456	668.817	603.572	613.017	617.695	544.356	683.192
Scube1	0.137412	0.149215	0.0675831	0.076766	0.304994	0.346762	1.45719	0.259182	0.260575	0.188242	0.259787	0.122478	0.0944225	0.162575	0.185687	0.128342	0.181253	0.326647	0.0635399	0.103124	0.154782	0.11531
Myl12a	261.604	238.142	227.201	247.829	284.269	255.463	251.524	261.599	254.681	309.571	178.33	243.712	227.411	191.171	283.475	194.313	246.423	189.603	366.085	357.253	295.612	335.994
Myh2	74.8623	33.5607	99.6589	45.1005	58.3496	59.8072	115.403	44.5105	115.395	190.347	103.138	197.492	97.9102	84.9069	282.032	168.834	126.682	108.49	458.647	425.554	303.393	270.959
Plvap	15.7534	8.91378	8.83544	8.54467	30.5215	23.9191	38.0586	15.9564	41.7429	14.6714	31.0078	25.0263	25.2023	16.9825	39.8081	69.1699	32.9193	84.4933	25.1207	35.0519	30.0539	56.062
Col4a1	28.8047	24.9159	16.0018	17.4421	45.2724	42.2204	49.202	31.7299	29.5009	20.9083	47.0827	29.4768	35.7533	27.2995	41.5257	72.1842	36.2619	78.3833	33.3216	33.6615	41.443	55.8615
Col4a2	23.6863	21.7206	13.9329	15.9712	39.7551	34.7556	36.4155	26.9942	22.0046	16.3865	32.8115	21.8752	25.0673	19.51	31.4116	50.814	25.0668	60.3825	24.8067	25.736	30.7833	38.2029
Tmprss4	2.91836	2.93955	2.72329	4.25641	1.40105	1.61465	0.874524	1.79038	3.68667	4.53995	12.6782	3.78568	6.08768	6.47128	2.77744	2.9478	5.58585	3.88291	4.07099	3.42663	4.62674	4.36768
Cdh2	0.217455	0.128663	0.174823	0.150919	0.362919	0.613946	0.866166	0.612981	0.404431	0.541046	0.918416	0.663469	0.524028	0.329123	0.65325	1.82596	1.10276	1.26745	1.21629	1.26403	1.52876	1.4765
Il20	0.96698	0.233343	0.118897	0.378147	0.536569	0.542267	0.545445	1.14644	0.916848	0.932181	0.761727	0.709794	0.66446	1.69121	7.00388	0.790259	0.714277	0.143666	2.68282	2.12125	2.4755	2.02862
Pdgfra	3.60726	3.64429	3.86855	2.97207	6.79286	7.2307	7.87326	4.5132	3.64606	3.4771	7.64256	5.90859	4.7813	6.97987	4.34125	8.40835	3.33212	13.1904	4.00082	3.55333	4.13562	6.03046
Clca3a1	13.34	21.9323	17.5406	17.5824	11.5719	11.6947	5.82357	9.63752	15.1684	14.6701	12.342	13.016	12.8435	13.2542	11.3836	15.4531	17.366	10.794	12.4279	13.8048	16.3853	13.0818
Hspb7	648.859	557.513	624.039	664.613	586.178	655.74	778.31	819.229	328.361	488.449	170.698	430.701	201.961	216.586	622.247	211.622	197.568	227.47	493.318	375.069	271.71	362.673
Col6a1	12.9531	13.1106	12.733	11.234	30.7143	20.7622	48.1776	16.1424	20.0677	19.8875	45.2391	37.2859	36.6383	31.4766	25.9705	67.5576	31.1527	71.0336	38.7739	35.9293	48.624	43.7107
Vim	105.11	63.9349	71.1602	73.5516	149.936	150.579	152.907	105.326	120.043	136.692	236.579	138.667	207.401	185.177	168.665	228.165	152.824	287.332	174.113	183.443	178.979	217.324
Mmp19	2.73052	2.54577	1.91582	1.95852	3.67449	3.56788	5.2367	4.18089	2.22284	2.8328	5.36982	3.38687	5.81968	9.06693	3.01789	4.62351	3.7508	8.42371	2.90819	3.9727	3.54008	4.12
Atp6v0d2	0.347738	0.534945	0.54515	0.259484	0.51547	0.781415	0.833631	0.113777	0.489331	0.771266	1.5966	0.619894	2.47947	1.17292	0.616244	3.50013	2.47296	3.59679	1.17151	1.29193	1.49175	1.86027
Chrdl1	1.04815	0.583548	0.59468	0.767917	1.78915	1.91283	2.48881	0.941963	0.813453	0.800749	4.99962	1.21007	2.73503	2.83706	0.972314	1.268	0.805838	3.29446	0.647382	1.10702	0.912323	0.952338
Lama4	1.99566	1.33006	1.08084	1.06711	3.45395	3.38404	3.65582	2.14582	3.41897	3.08586	5.99876	3.57749	3.74589	4.16005	3.43131	6.45719	4.76835	7.34185	3.83403	4.42723	5.00677	5.52741
Gm44613	2.12907	6.98725	2.79736	3.81294	1.54932	1.73975	0.991638	1.3375	5.06595	3.14812	2.55246	3.36162	4.26357	6.22384	3.85688	3.32015	4.85603	4.96771	5.97728	4.17889	2.32969	4.66436
Car3	1220.89	516.18	1216.15	1233.79	1608.3	1525.39	1011.37	1048.72	720.029	933.624	848.73	1279.28	1086.77	695.279	1016.37	716.289	703.832	440.866	1285.87	1301.81	1155.71	869.562
Cxcl5	7.2422	11.9953	6.69865	9.04461	17.9332	30.8619	15.1394	16.9853	8.72266	5.2472	18.8796	7.32659	7.80628	24.1927	7.58649	19.261	13.0568	16.6759	5.40836	5.93468	6.46128	15.6587
Mybpc1	194.247	140.955	211.627	176.2	232.549	176.402	214.961	203.924	189.184	204.666	136.845	279.051	149.976	173.775	285.601	231.465	219.008	198.917	322.742	369.212	276.68	285.902
Col27a1	0.901415	0.690693	0.887959	0.895449	2.18444	1.55572	1.80329	1.01567	1.35461	1.202	1.26263	1.44991	1.39739	1.25942	0.942554	2.19521	1.36613	1.71844	1.21662	1.33712	1.29865	1.3857
Slit2	0.230768	0.174101	0.191284	0.136033	0.773163	0.55126	0.516338	0.37909	0.268405	0.315728	0.734102	0.37355	0.433795	0.501026	0.37048	0.763355	0.314051	0.960256	0.307552	0.478976	0.544869	0.527391
Eng	13.2489	9.43449	7.01926	6.71077	19.4621	16.9997	23.4596	13.4356	19.8482	10.9102	17.4968	14.0966	15.9104	10.5075	20.1834	28.8094	16.0392	30.7129	14.3122	16.5514	14.7958	21.6048
Hhipl1	0.602224	1.29701	0.641995	0.411798	2.04511	0.424848	3.5342	1.08137	0.345139	0.550607	0.698941	1.299	1.30465	1.35871	1.01822	2.8208	1.71773	1.87595	2.02379	1.37115	1.49916	1.51419
Klf15	7.25128	40.5053	4.49663	5.11908	6.58943	5.69161	9.57251	9.14545	4.09083	4.69088	4.72582	5.88155	8.11126	7.25	5.86358	3.95777	5.28997	16.2186	7.00643	7.68562	9.00454	7.39196
Usp54	3.13825	14.7586	2.97958	2.77936	6.05626	2.82599	3.98102	3.41545	3.18946	2.42639	2.80849	4.24635	7.56482	6.15659	3.64808	2.02617	2.74026	3.63529	2.3109	3.5177	4.3376	3.00709
AC160765.1	1.19944	17.1315	1.25358	0.916857	4.08425	0.892459	1.5429	2.41212	0.419151	0.252332	0.391764	1.01694	2.88925	1.43263	0.940866	0.261282	0.10496	2.80777	0.574917	0.631622	0.865759	0.547754
Zbtb16	9.04078	32.8448	8.39454	8.61043	9.27514	6.12329	13.8	14.5882	4.53962	4.49377	3.79626	11.0744	15.7168	15.3542	9.22276	5.66439	5.50919	17.3838	5.84709	13.0957	12.9931	7.17275
Has1	0.548727	2.54897	0.809639	0.950304	0.943899	0.830836	1.85712	0.887135	0.6648	0.139205	0.54752	1.40974	1.85101	1.66537	1.89825	0.76876	0.579038	1.1957	0.380601	1.17206	0.393332	1.09361
Nfil3	11.7208	42.584	11.7626	9.80324	17.3698	15.9036	18.4235	24.7093	11.3008	8.32895	8.29387	14.1866	15.9123	17.005	18.6642	11.8626	11.8271	16.3435	13.7418	11.9274	10.5497	15.7645
Ucp3	41.3374	57.909	40.6619	29.6331	58.0752	57.502	21.3569	28.8615	11.6581	9.74436	15.4842	29.6908	29.8447	27.7937	29.403	25.7321	8.06793	19.8559	11.5237	9.50318	23.3002	7.46341
Slc6a14	0.844737	0.886486	1.08818	1.11943	0.648601	1.14242	0.791197	0.593921	2.67395	3.01614	3.89355	1.54089	1.43949	1.71792	1.84128	3.11922	3.70034	2.10048	3.01134	3.21966	3.72764	2.53976
Agpat2	8.77311	9.61461	8.40777	8.33196	10.3672	11.6548	10.7513	8.90787	46.1442	39.3655	29.2088	22.6404	18.1961	19.0275	14.0277	24.767	36.6466	21.8117	15.2182	22.5658	22.9086	19.3436
AC160029.2	1.08321	0.645876	0.421246	0.598104	1.9248	1.46493	0.6039	0.923133	3.06788	3.65031	2.8112	1.63908	1.5516	1.74029	1.68978	4.34975	4.58679	5.42932	2.84657	4.10385	5.81049	3.32412
Tppp3	47.7119	46.3488	47.5764	27.1461	30.9232	40.6827	41.0262	36.2194	22.7192	24.5283	21.7053	33.2861	32.0213	43.0959	36.2948	21.4822	25.6379	36.3272	28.3374	25.8302	19.9542	27.6332
Ttr	4.31662	31.5566	5.95745	7.20052	13.3121	5.4869	3.50248	6.48965	1.88317	1.28882	1.08695	7.05377	9.34446	5.71061	4.4242	1.04346	0.496386	6.80245	2.0664	3.47592	5.68402	2.56581
Tsc22d3	99.7697	233.458	61.5893	57.3831	79.3374	54.8904	64.1533	110.353	38.3251	33.0548	31.9242	68.496	65.1386	94.0552	57.0487	20.7886	22.9297	83.4862	37.6563	38.7228	45.1246	33.8916
Hebp2	2.07705	2.42944	2.61931	3.2116	2.81752	2.06194	1.89296	2.31174	10.6217	9.19455	11.0033	5.49276	6.01565	7.17529	5.72576	9.94824	12.8409	9.27809	8.29865	8.86109	10.0554	9.2136
Foxn1	0.440785	0.409004	0.482618	0.538226	0.494999	0.240123	1.93224	0.461509	1.01498	0.814701	1.08686	0.318047	0.378934	0.495589	0.289311	0.791523	0.696593	0.547812	0.659992	0.556175	0.584631	0.804726
Angptl7	18.5776	93.6596	15.1014	17.1682	20.2683	20.6326	3.89878	13.8679	12.5749	11.357	9.91222	15.137	40.2212	39.6572	21.0368	6.36253	11.9785	17.1941	4.82486	25.9972	48.3199	7.72423
Muc15	1.53106	0.736642	1.69894	1.88491	2.3358	2.19842	1.28691	1.3334	8.41239	7.04318	5.94003	3.47064	3.77374	3.80176	4.37696	6.67774	10.2403	6.55642	5.70199	7.04906	7.28844	6.90976

## Sheet: Table S5 DEGs D1H vs D1C
Table S5 - DEGs annotation of D1H vs D1C
GeneName	D1H1_count	D1H2_count	D1H3_count	D1H4_count	baseMean	D1C1_count	D1C2_count	D1C3_count	D1C4_count	FoldChange	Log2FoldChange	pval	padj	Up/Down	Significant
Itga5	1503	1283	1777	1437	1186.96	943	1062	794	838	1.49248	0.577715	0.000179742	0.0466014	up	yes
Col6a1	2114	1414	3262	1144	1362.45	841	830	791	768	2.21253	1.1457	0.000108579	0.039308	up	yes
Col18a1	1805	1064	1478	966	975.448	732	727	535	687	1.78781	0.838197	4.33e-05	0.0253819	up	yes
Lamb1	833	692	917	573	506.25	381	246	283	224	2.38705	1.25523	6.98e-08	0.00039568	up	yes
Nid1	1182	1232	1745	935	931.802	686	742	582	478	1.84861	0.886438	0.000180764	0.0466014	up	yes
Nav1	736	530	796	475	465.182	386	347	271	257	1.81236	0.857873	0.000117293	0.0407295	up	yes
Scube1	40	45	188	35	43.6397	17	18	8	10	5.31111	2.40901	3.95e-05	0.0240174	up	yes
Lama4	655	635	682	419	410.872	357	232	185	201	2.21824	1.14941	4.76e-06	0.00810057	up	yes
Col6a2	1811	1174	3008	1072	1176.89	705	710	629	550	2.45109	1.29342	3.33e-05	0.0226576	up	yes
Aebp1	2329	2039	2334	2024	1672.18	1270	1242	1147	1217	1.6166	0.692964	1.71e-11	2.91e-07	up	yes
Pxdn	1377	1019	1296	705	787.223	650	550	461	378	1.93587	0.952983	0.000150561	0.0452046	up	yes
Vcan	673	653	1661	649	610.277	382	280	364	325	2.42949	1.28065	0.000101326	0.0391298	up	yes
Nid2	220	238	323	166	155.347	129	75	63	60	2.62092	1.39007	6.33e-06	0.00979106	up	yes
Dct	81	22	250	11	47.5554	10	10	3	12	9.5633	3.25751	3.5e-05	0.0229185	up	yes
Enpp2	840	440	693	305	379.258	291	220	171	169	2.39981	1.26292	5.7e-05	0.0293958	up	yes
Dhh	84	97	63	91	53.9678	28	40	19	22	2.79145	1.48101	5.47e-07	0.00185982	up	yes
Cdh2	46	77	108	80	47.6433	26	15	20	19	3.53073	1.81996	2.9e-07	0.00123277	up	yes
Mmp19	204	196	286	239	172.174	143	130	96	108	1.75888	0.814661	8.48e-05	0.0367802	up	yes
Col3a1	13154	14967	31842	12485	12353.8	7662	7306	7564	5761	2.31002	1.2079	0.000105711	0.0391298	up	yes
Fn1	1201	1113	3165	1036	1024.54	711	444	340	418	3.09787	1.63127	1.61e-05	0.0152497	up	yes
Pfkfb2	295	248	220	220	300.399	314	443	275	383	0.630464	-0.665513	0.000140643	0.0452046	down	yes
Gpr37l1	19	45	24	32	17.8024	7	11	1	8	4.11198	2.03983	0.000157845	0.0452046	up	yes
Selp	80	123	115	83	60.4889	37	43	7	11	3.74931	1.90662	7.29e-05	0.0344453	up	yes
Vim	11175	11105	11211	8083	7808.86	7390	4383	4787	5445	1.70849	0.772719	0.000129098	0.0430708	up	yes
Eng	1238	1070	1468	880	835.959	795	552	403	424	1.93644	0.953406	0.000167714	0.0452046	up	yes
Tspan18	82	83	245	69	71.0091	51	16	18	22	4.06866	2.02455	5.33e-05	0.0292626	up	yes
Col11a1	49	28	123	48	36.9806	21	20	8	9	3.8833	1.95728	0.000156194	0.0452046	up	yes
Col15a1	825	745	1153	453	519.815	400	185	237	273	2.622	1.39067	8.59e-06	0.0112427	up	yes
Zfp618	25	10	76	8	15.6444	3	2	2	5	9.05897	3.17935	8.81e-05	0.0367802	up	yes
Pdgfra	1070	1127	1220	732	765.825	536	528	550	465	1.79751	0.845996	1.9e-05	0.0170269	up	yes
Cxcl5	525	894	436	512	407.209	200	323	177	263	2.25218	1.17132	2.13e-05	0.0172589	up	yes
Fscn1	772	689	785	626	530.815	456	270	403	315	1.78342	0.834645	8.42e-05	0.0367802	up	yes
Cald1	1999	1548	1702	1197	1198.63	1031	804	733	769	1.74016	0.799224	2.09e-05	0.0172589	up	yes
Adamts9	666	513	638	561	432.833	367	365	208	220	1.85356	0.890296	6.29e-05	0.0305549	up	yes
Clec4e	150	159	225	207	136.327	94	87	75	115	1.82071	0.864504	5.52e-05	0.0293286	up	yes
Pianp	99	10	39	7	19.8096	2	3	5	5	9.06546	3.18038	8.86e-05	0.0367802	up	yes
Chrdl1	190	201	260	103	128.594	105	57	57	81	2.28411	1.19163	0.000169653	0.0452046	up	yes
Gpm6b	285	390	293	273	231.025	191	174	112	164	1.76641	0.820819	8.66e-05	0.0367802	up	yes
Angpt2	195	166	158	199	121.502	105	94	33	49	2.32269	1.2158	0.000191569	0.0479344	up	yes
Adgra2	452	423	598	342	324.553	193	187	234	217	1.96804	0.976758	4.49e-06	0.00810057	up	yes
Col4a1	5310	4900	5677	3832	3589.19	3187	2688	1694	2032	1.86221	0.897015	3.82e-05	0.0240174	up	yes
Col4a2	4135	3577	3726	2891	2655.23	2324	2078	1308	1650	1.7644	0.819175	2.48e-05	0.0183476	up	yes
Slit2	309	218	203	156	140.496	87	64	69	54	2.89504	1.53358	3.12e-09	2.66e-05	up	yes
Clmp	305	237	214	193	171.099	148	105	101	96	1.89693	0.92367	2.28e-05	0.0176533	up	yes
Tmprss4	57	65	35	75	91.6555	112	110	100	172	0.428676	-1.22204	8.01e-06	0.0112427	down	yes
Plvap	953	739	1169	513	560.77	464	256	249	265	2.46645	1.30243	9.93e-06	0.0120716	up	yes
Dchs1	148	162	155	90	93.4657	71	46	45	49	2.3806	1.25132	3.27e-06	0.0069551	up	yes
Ankrd35	154	148	133	229	216.345	219	297	238	300	0.572047	-0.805794	0.000162888	0.0452046	down	yes
Fgl2	1702	1846	1265	1624	1228.2	922	755	849	1028	1.64073	0.714338	1.4e-05	0.0149329	up	yes
Trim7	1039	717	638	719	1009.55	992	1675	1042	1213	0.570913	-0.808656	0.000100703	0.0391298	down	yes
Syt15	79	78	101	75	57.9608	46	30	30	35	2.13985	1.09751	1.24e-05	0.014099	up	yes
Col27a1	447	315	363	214	243.114	174	130	164	182	1.85272	0.889644	0.000158294	0.0452046	up	yes
Adra1a	67	57	26	34	25.8618	21	6	2	3	5.18839	2.37529	0.000143918	0.0452046	up	yes
Gldn	151	220	132	150	119.285	76	78	75	89	1.86623	0.900129	6.28e-05	0.0305549	up	yes
Sox18	336	262	428	287	233.542	172	143	146	133	1.99171	0.994009	1.6e-06	0.004542	up	yes
Olfml2a	130	141	178	79	84.6227	60	41	36	30	2.85581	1.5139	2.76e-06	0.00671013	up	yes
Ccr4	7	13	5	16	20.8121	22	28	36	35	0.306701	-1.7051	0.000105787	0.0391298	down	yes
Col6a3	3320	1454	3485	1086	1447.87	958	385	740	560	3.14094	1.65119	2.99e-05	0.0212108	up	yes
Ndnf	53	60	136	55	46.6371	36	10	14	20	3.45964	1.79062	0.000115467	0.0407295	up	yes
Ugt1a6a	44	23	21	22	16.6323	8	9	3	9	3.43425	1.77999	0.000148067	0.0452046	up	yes
Clca3a1	709	709	351	608	810.82	771	1236	970	1070	0.531062	-0.913048	0.000187538	0.0476263	down	yes
Tubb3	133	177	180	156	118.213	89	62	85	78	1.8607	0.895847	4.9e-05	0.0277837	up	yes
mt-Rnr2	25347	29049	25073	30348	32118	33344	43821	32606	36058	0.683484	-0.54902	0.000160981	0.0452046	down	yes
Pak6	419	420	264	374	507.824	428	858	590	672	0.525167	-0.929152	9.62e-05	0.0389591	down	yes
Foxd1	20	25	14	14	10.4481	5	2	1	6	4.77126	2.25437	0.000170032	0.0452046	up	yes
Gm15674	16	15	17	25	35.3161	29	95	36	45	0.324492	-1.62374	0.000146983	0.0452046	down	yes
Lrrc32	462	446	551	279	304.523	248	183	142	182	2.08831	1.06234	1.6e-05	0.0152497	up	yes
Gm44613	27	30	17	24	44.9464	35	112	44	66	0.348037	-1.52269	0.000121466	0.0413349	down	yes
Gnai3	1254	1248	1127	1403	1208.94	1031	1261	1020	1385	0.973883	-0.0381802	0.77254	0.978148	down	no
Cdc45	152	107	164	157	139.471	142	96	154	146	0.969097	-0.0452878	0.844323	0.986951	down	no
H19	30696	24133	32050	18621	20171.7	20601	10817	13161	14112	1.61935	0.695415	0.0042499	0.204777	up	no
Scml2	115	100	45	91	100.555	88	94	125	144	0.701305	-0.511887	0.0912354	0.648713	down	no
Apoh	1	0	2	3	1.75048	4	1	1	2	0.681436	-0.553351	0.643636	NA	down	no
Narf	861	928	955	953	849.912	980	565	730	863	1.06738	0.0940781	0.617543	0.957069	up	no
Cav2	1456	1321	949	1435	1310.49	1157	1740	1008	1477	0.872362	-0.197001	0.321494	0.878825	down	no
Klf6	1891	1739	1734	2248	2037.18	1534	4172	1427	1587	0.794512	-0.33186	0.311652	0.875546	down	no
Scmh1	533	401	422	436	436.871	351	531	363	483	0.939737	-0.0896711	0.584548	0.952624	down	no
Cox5a	1541	1605	1597	1744	1569.09	1774	1060	1587	1663	0.96275	-0.0547676	0.772721	0.978148	down	no
Tbx2	95	88	151	78	90.7823	109	89	55	68	1.16566	0.221147	0.455693	0.92053	up	no
Tbx4	71	62	68	84	66.0936	91	43	40	75	1.04255	0.060117	0.838459	0.986951	up	no
Ngfr	196	254	163	204	164.181	120	153	92	152	1.4439	0.529976	0.013671	0.342076	up	no
Wnt3	65	143	78	205	175.293	162	125	294	304	0.503256	-0.990637	0.017653	0.368999	down	no
Wnt9a	222	129	234	257	188.683	185	155	154	188	1.11562	0.157851	0.481543	0.925422	up	no
Fer	360	350	424	373	337.212	342	252	274	344	1.12749	0.173113	0.272357	0.84884	up	no
Xpo6	1347	1364	1439	1336	1451.96	1292	2112	1309	1417	0.811822	-0.300764	0.0955679	0.658265	down	no
Tfe3	519	512	518	496	485.836	453	516	427	463	0.995794	-0.0060802	0.957302	0.995725	down	no
Axin2	307	264	300	232	294.859	234	391	257	382	0.793744	-0.333255	0.0905107	0.647325	down	no
Brat1	326	244	295	288	275.971	255	298	229	288	0.975506	-0.0357772	0.793571	0.981792	down	no
Gna12	593	624	661	539	560.795	557	409	594	518	1.04664	0.06576	0.718347	0.970592	up	no
Slc22a18	44	34	37	26	38.4347	16	50	44	57	0.764323	-0.387745	0.30964	0.875546	down	no
Itgb2l	0	0	0	2	0.626872	1	2	0	0	0.615137	-0.70102	0.772523	NA	down	no
Igsf5	2	1	0	0	0.8712	4	0	0	0	0.665398	-0.58771	0.798377	NA	down	no
Pih1d2	26	26	28	20	23.9536	23	28	28	12	0.984365	-0.0227353	0.951805	0.995725	down	no
Dlat	1712	1667	1855	1930	1634.52	1843	1090	1444	1607	1.08236	0.114184	0.532607	0.936217	up	no
Sdhd	1897	2171	2068	2273	2092.35	2384	1350	2382	2177	0.91324	-0.130935	0.548737	0.941367	down	no
Fgf23	35	58	53	43	38.104	8	65	15	33	1.44373	0.529806	0.314981	0.876186	up	no
Fgf6	13	22	6	13	12.8509	16	6	12	15	1.00058	0.000829334	0.998739	0.999707	up	no
Ccnd2	945	758	1393	842	938.383	653	1046	727	1210	0.988882	-0.01613	0.947796	0.995625	down	no
Gpr107	806	757	718	830	740.52	716	777	584	775	0.990361	-0.0139731	0.901873	0.991155	down	no
Nalcn	15	3	13	4	5.59713	4	2	0	6	2.66877	1.41618	0.105021	NA	up	no
Btbd17	3	6	1	1	2.01636	0	1	4	0	1.91493	0.937292	0.488456	NA	up	no
Slfn4	4163	1866	1344	1257	1615.25	1121	200	1794	1458	1.65536	0.727144	0.300294	0.873622	up	no
Th	282	232	127	281	217.309	145	283	165	241	1.00414	0.00596175	0.983644	0.997735	up	no
Scnn1g	64	33	30	44	60.3524	36	171	48	55	0.498748	-1.00362	0.0361165	0.483876	down	no
Drp2	186	249	211	239	176.499	134	179	110	122	1.47701	0.562679	0.00705921	0.251353	up	no
Tspan32	17	29	31	26	22.7169	23	11	29	15	1.18399	0.243651	0.567482	0.946982	up	no
Lhx2	776	491	480	353	504.892	349	447	459	729	0.957576	-0.0625407	0.816315	0.98508	down	no
Clec2g	30	22	20	38	34.5885	33	71	27	35	0.601912	-0.732376	0.0562128	0.550805	down	no
Gmpr	395	523	472	494	432.908	610	148	408	420	1.07331	0.102068	0.772844	0.978148	up	no
Glra1	2	1	3	0	0.834959	0	1	0	0	4.45106	2.15415	0.258255	NA	up	no
Mid2	431	338	345	381	377.623	328	460	342	408	0.87945	-0.185327	0.210753	0.809268	down	no
Trim25	1133	795	680	668	720.373	629	645	565	722	1.15405	0.206704	0.243761	0.832798	up	no
Dgke	261	236	239	199	214.274	219	227	159	188	1.0678	0.0946359	0.564488	0.946339	up	no
Scpep1	471	367	432	269	304.108	202	282	214	237	1.48628	0.571706	0.00482378	0.218091	up	no
Mnt	391	344	360	334	356.647	243	522	298	376	0.901743	-0.149212	0.507012	0.928913	down	no
Itgb2	341	388	326	224	260.561	195	110	243	281	1.39384	0.479061	0.107916	0.679569	up	no
Hddc2	208	152	184	219	195.43	224	132	214	231	0.857811	-0.221268	0.326759	0.882788	down	no
Tpd52l1	339	406	379	324	334.324	414	140	335	344	1.0597	0.0836552	0.783075	0.98014	up	no
Pemt	35	38	34	40	41.0747	62	33	36	50	0.737281	-0.439714	0.126058	0.712037	down	no
Cdh1	1703	1318	962	1560	1592.77	1046	2437	1554	2175	0.69741	-0.519921	0.0510515	0.532471	down	no
Cdh4	39	76	30	104	73.5629	66	47	85	139	0.677485	-0.561739	0.20521	0.807142	down	no
Ckmt1	1541	823	578	1133	1179.05	894	1410	1399	1652	0.682927	-0.550197	0.0575189	0.553566	down	no
Bcl6b	139	172	118	149	115.875	122	69	65	107	1.45156	0.537605	0.0311641	0.466365	up	no
Clec10a	206	229	296	146	199.268	116	325	180	101	1.09486	0.130748	0.730028	0.970592	up	no
Alox12	16	42	45	30	27.6621	36	11	22	20	1.35776	0.441225	0.341036	0.887569	up	no
Arvcf	341	255	233	292	270.555	222	392	186	263	0.95739	-0.0628207	0.787133	0.980792	down	no
Comt	310	202	192	222	228.335	300	88	240	280	0.915163	-0.127899	0.708103	0.970592	down	no
Rtca	255	274	249	294	252.152	254	236	176	296	1.01662	0.0237867	0.885951	0.989815	up	no
Dbt	362	356	447	432	387.152	423	332	319	441	0.958275	-0.0614881	0.704508	0.970592	down	no
Dazap2	2930	2824	2625	3079	2835.85	2518	3021	2706	3046	0.918571	-0.122538	0.267689	0.844534	down	no
Mcts1	705	655	599	647	646.461	684	586	649	654	0.913561	-0.130427	0.291812	0.866977	down	no
Rem1	30	50	34	37	33.3502	33	27	28	29	1.1714	0.228236	0.446961	0.919928	up	no
Rnf17	1	3	3	1	1.78473	3	0	3	0	1.18044	0.239323	0.854135	NA	up	no
Trappc10	1154	1052	976	1226	1068.02	985	1210	904	1080	0.955964	-0.0649712	0.61178	0.957069	down	no
Ccm2	493	517	468	525	462.29	438	399	393	489	1.05689	0.0798223	0.512001	0.931305	up	no
Wap	0	0	2	0	0.239817	0	0	0	0	2.49357	1.31821	0.708906	NA	up	no
Tbrg4	1053	1088	1141	1097	1043.63	1003	988	932	1082	0.990992	-0.013055	0.896125	0.990152	down	no
Tmprss2	25	11	12	12	28.694	16	126	5	22	0.324275	-1.62471	0.0339776	0.478927	down	no
Mx1	355	200	164	146	157.956	116	29	163	116	1.79721	0.845761	0.0616212	0.566265	up	no
Fap	214	119	183	75	104.831	82	52	83	49	1.97111	0.979006	0.00590246	0.234589	up	no
Gcg	1	2	0	1	0.608163	1	0	0	0	2.99531	1.5827	0.442261	NA	up	no
Ndufa9	1470	1501	1487	1677	1415.03	1688	943	1273	1329	1.05883	0.0824762	0.671834	0.967029	up	no
Egfl6	64	62	25	29	55.479	35	101	55	72	0.620578	-0.688316	0.0914294	0.648737	down	no
Lck	27	12	37	10	21.7285	31	18	16	24	0.8737	-0.19479	0.68018	0.969223	down	no
Tssk3	0	1	0	0	0.900626	2	1	1	2	0.184234	-2.44039	0.145453	NA	down	no
Cttnbp2	118	92	154	118	136.967	90	247	98	183	0.714038	-0.485927	0.134176	0.721555	down	no
Galnt1	1149	1272	1201	1547	1184.94	1230	976	901	1273	1.07448	0.103635	0.524695	0.934051	up	no
Myf5	52	31	48	48	42.4155	56	27	50	27	0.996391	-0.0052165	0.988177	0.999007	down	no
Mkrn2	399	468	434	484	420.944	476	338	357	425	1.01487	0.0212885	0.897319	0.990199	up	no
Pparg	297	242	250	249	185.348	192	90	103	91	1.96111	0.971669	0.000295749	0.0585136	up	no
Raf1	563	451	554	663	493.695	547	422	296	502	1.14999	0.201626	0.310272	0.875546	up	no
2022-09-01	111	66	91	58	75.744	62	84	58	83	1.02745	0.0390654	0.877196	0.988878	up	no
Pdgfb	501	518	535	566	475.864	448	306	427	533	1.12115	0.164973	0.370771	0.898069	up	no
Acvrl1	358	334	416	268	285.712	226	275	211	225	1.32895	0.410288	0.0227217	0.401999	up	no
Grasp	188	131	245	126	136.306	125	108	88	97	1.49123	0.576505	0.0242817	0.413356	up	no
Acvr1b	1759	1389	1324	1370	1479.11	1123	2071	1182	1691	0.874604	-0.193298	0.336613	0.885945	down	no
Tom1l2	1470	1320	1299	1326	1330.6	1363	1434	1136	1342	0.929496	-0.10548	0.274712	0.851973	down	no
Gpa33	3	1	0	0	1.52202	1	2	3	2	0.441108	-1.1808	0.378234	NA	down	no
Zfp385a	847	784	733	827	770.618	806	728	580	905	0.961762	-0.0562483	0.670851	0.966585	down	no
Gabra2	0	0	0	1	0.119521	0	0	0	0	1.49089	0.576177	0.870481	NA	up	no
Wdr77	605	572	694	712	649.925	626	684	654	654	0.89167	-0.165418	0.2234	0.819036	down	no
Adora3	7	23	4	10	10.0658	5	15	6	11	1.09749	0.134214	0.836652	0.986951	up	no
Atp5f1	5525	6236	5989	6791	6017.95	6705	3991	6770	6062	0.939061	-0.0907091	0.666699	0.966147	down	no
Sox9	1424	975	764	1026	1117.26	591	1589	1022	1604	0.791122	-0.338028	0.257988	0.839004	down	no
Hnrnpd	2077	1962	2598	2021	2083.22	1870	2260	1836	2112	0.971648	-0.0414939	0.765602	0.978022	down	no
Dynlt1c	54	50	46	49	48.1905	53	61	38	36	0.957042	-0.0633465	0.808408	0.983416	down	no
C1d	770	736	662	859	743.431	793	484	743	918	0.932247	-0.101215	0.625198	0.957759	down	no
Gm2a	727	749	688	484	587.692	491	290	641	658	1.14553	0.196015	0.47927	0.92395	up	no
Krit1	1023	815	886	929	891.156	869	1101	716	829	0.940632	-0.0882981	0.551945	0.942905	down	no
Clcn4	1601	1371	1300	1450	1395.4	1333	1416	1256	1489	0.942116	-0.0860227	0.36327	0.894528	down	no
Sema4f	168	131	96	78	90.6988	109	80	19	63	1.59269	0.671466	0.114042	0.692965	up	no
Hk2	5321	5766	4268	6553	4885.68	5649	2506	4072	5245	1.13659	0.184716	0.473747	0.923556	up	no
Myo18a	6656	5077	5617	6131	5206.55	4773	4663	3940	5257	1.14154	0.190977	0.074866	0.604601	up	no
Sez6	1	3	3	1	1.47847	2	2	0	0	1.83232	0.873675	0.517146	NA	up	no
Haao	10	3	9	1	3.98727	1	1	3	5	2.06967	1.0494	0.264689	NA	up	no
Cd52	272	302	204	112	200.156	179	83	253	199	1.11294	0.154379	0.687777	0.970056	up	no
Abhd15	7	11	18	12	9.01143	12	6	4	3	1.74307	0.801631	0.186016	0.784985	up	no
Hoxb6	339	231	295	193	253.159	228	267	195	297	0.971803	-0.0412648	0.836812	0.986951	down	no
Loxl3	129	196	436	186	184.025	141	117	181	94	1.59305	0.671788	0.0868752	0.639075	up	no
Btn1a1	6	0	1	1	1.03344	0	0	0	1	5.77636	2.53016	0.187494	NA	up	no
Kat2b	1508	1262	1118	1382	1232.18	1265	1059	1099	1225	1.02328	0.033202	0.797956	0.982471	up	no
Rab5b	1426	1372	1260	1437	1258.13	1303	1224	907	1221	1.07218	0.100549	0.422389	0.912784	up	no
Cryba1	0	0	2	0	0.633842	0	1	1	1	0.60819	-0.717406	0.734541	NA	down	no
Dnmt3l	17	27	26	13	16.7537	15	9	15	13	1.44388	0.529953	0.215897	0.814343	up	no
Aire	6	4	2	0	2.14662	0	2	0	4	1.85637	0.892484	0.517248	NA	up	no
Icosl	412	218	304	211	281.354	205	572	168	183	0.917161	-0.124754	0.749339	0.972078	down	no
Spg7	1148	1012	1206	1072	1040.75	1008	1026	853	1056	1.02016	0.0287992	0.779319	0.979547	up	no
Sult5a1	635	730	327	679	1085.58	595	3068	936	1626	0.349444	-1.51687	0.000405126	0.0689272	down	no
Rpl13	14070	15475	12840	15806	15428	13792	16165	16155	19018	0.810147	-0.303745	0.0315366	0.467367	down	no
Chmp1a	1616	1583	1470	1610	1494.64	1374	1347	1359	1659	0.991351	-0.0125326	0.904801	0.991201	down	no
Rpa1	740	797	791	886	761.188	849	527	714	805	1.00479	0.00689486	0.970011	0.996854	up	no
Serpinf1	705	521	1504	438	561.023	362	357	436	241	2.02697	1.01932	0.00740958	0.256361	up	no
Tubgcp3	974	728	775	734	803.791	700	1068	698	783	0.892994	-0.163278	0.343079	0.888537	down	no
Polr3d	583	561	572	675	567.585	577	497	481	620	0.997387	-0.00377465	0.976885	0.996854	down	no
Tcf7	146	122	158	121	119.28	79	128	104	105	1.18792	0.248439	0.229378	0.822189	up	no
Ddx3x	4866	4567	4553	5902	4676.07	4294	5802	3351	4345	1.01651	0.023624	0.893466	0.990152	up	no
Il12rb1	6	2	4	1	2.41975	4	2	0	1	1.67598	0.745006	0.494418	NA	up	no
Slc5a5	11	7	40	4	11.0415	6	5	8	9	2.00563	1.00406	0.168421	0.765838	up	no
Kcnn3	704	626	629	888	594.158	608	335	522	485	1.31343	0.393342	0.0808381	0.621097	up	no
Usp32	630	517	530	588	541.18	443	751	390	515	0.98003	-0.0291022	0.884537	0.989815	down	no
Car4	264	221	181	234	174.93	123	231	99	70	1.55217	0.634283	0.0570469	0.553105	up	no
Txnrd3	470	363	284	386	355.646	335	356	340	326	0.996138	-0.00558191	0.974033	0.996854	down	no
Fasl	7	1	0	0	1.6917	2	2	1	1	1.16971	0.226153	0.873321	NA	up	no
Zfp512b	694	529	628	527	582.162	542	763	438	568	0.932892	-0.100218	0.574606	0.948216	down	no
Dnajc5	1616	1545	1623	1887	1596.9	1648	1696	1165	1681	0.981015	-0.0276527	0.841973	0.986951	down	no
Tpd52l2	1517	1694	1665	2050	1716.36	1812	1722	1520	1778	0.920289	-0.119842	0.392212	0.90496	down	no
Fmr1	1015	805	731	782	798.045	687	985	655	769	0.973556	-0.0386637	0.812934	0.984559	down	no
Bcl11a	262	168	283	170	214.408	142	305	173	226	0.94598	-0.080118	0.769381	0.978148	down	no
Il4	33	25	25	20	22.0773	15	18	24	18	1.23265	0.30176	0.387605	0.902741	up	no
Pxmp4	625	741	507	695	499.267	532	385	259	312	1.56782	0.648758	0.00689533	0.251229	up	no
Dlg3	293	202	324	182	238.524	158	274	231	256	0.983106	-0.0245817	0.920875	0.991988	down	no
Gnb1l	134	134	97	90	111.585	110	128	76	131	0.931382	-0.102556	0.647981	0.963927	down	no
Dbh	0	0	3	0	0.603084	0	0	0	2	1.40731	0.492944	0.867687	NA	up	no
Mmp11	2508	73	143	69	351.708	69	92	66	49	8.68471	3.11848	NA	NA	up	no
Smarcb1	1017	818	994	918	891.054	866	811	810	933	0.990167	-0.0142566	0.896329	0.990152	down	no
Vpreb3	4	0	2	0	1.08875	0	2	1	0	1.74251	0.801165	0.666718	NA	up	no
Hip1r	944	645	830	856	895.658	645	1626	670	979	0.76004	-0.395854	0.155964	0.749427	down	no
Nsun5	261	239	231	260	237.134	255	240	188	234	0.979451	-0.0299549	0.82876	0.986743	down	no
Top1mt	291	279	200	264	261.867	249	275	245	298	0.877488	-0.188549	0.232902	0.826104	down	no
Hoxa10	180	151	167	207	177.274	206	84	193	232	0.890081	-0.167992	0.570463	0.94767	down	no
Hoxa4	46	56	63	59	52.4911	64	34	31	71	1.02669	0.037996	0.902834	0.991156	up	no
Gm38393	53	26	22	19	28.6098	47	13	24	27	0.965963	-0.0499604	0.91429	0.991266	down	no
Mmp14	2613	955	1651	884	1125.72	618	941	813	766	1.73213	0.792547	0.0124539	0.329553	up	no
Slc7a7	75	82	94	64	64.6525	77	37	44	50	1.37158	0.455839	0.108454	0.680897	up	no
Oxa1l	1034	1086	966	964	955.311	965	948	817	898	1.0108	0.0154958	0.890332	0.990152	up	no
Heatr6	408	338	420	319	336.042	324	324	256	324	1.09555	0.13165	0.358591	0.893706	up	no
Ccl3	171	101	255	223	159.261	108	215	120	94	1.26019	0.333639	0.33307	0.884958	up	no
Wfdc18	25	25	21	14	20.8564	27	16	15	25	0.930193	-0.104399	0.777849	0.978783	down	no
Ilf2	1002	951	1064	996	971.965	926	1026	862	979	0.958288	-0.0614689	0.542258	0.940102	down	no
Chtop	2943	2642	2735	2589	2630.95	2572	2382	2382	2906	0.964176	-0.0526323	0.574614	0.948216	down	no
Snapin	1449	1469	1354	1465	1393.66	1389	1190	1305	1568	0.953211	-0.0691328	0.562047	0.946247	down	no
S100a4	0	1	0	0	0.253836	1	0	0	0	0.904281	-0.145157	0.967235	NA	down	no
S100a3	7	3	62	6	12.9997	2	7	10	9	2.52085	1.33391	NA	NA	up	no
S100a5	0	0	0	0	0.128373	0	1	0	0	0.548478	-0.866495	0.806301	NA	down	no
S100a6	9835	6568	5953	6381	7013.32	5430	7139	7260	7849	0.932845	-0.100291	0.595962	0.954677	down	no
Scn4a	2611	3110	2423	3089	2489.2	3041	1107	1770	2955	1.15486	0.207719	0.476664	0.923872	up	no
Icam2	121	112	120	84	89.5448	109	42	60	78	1.36838	0.45247	0.12732	0.712326	up	no
Mapk7	298	265	318	247	277.416	262	346	223	271	0.928332	-0.107287	0.524001	0.934051	down	no
Epn2	916	685	650	752	751.013	736	993	550	767	0.894178	-0.161365	0.374442	0.898741	down	no
B9d1	134	84	108	68	83.2812	87	34	79	80	1.26023	0.333682	0.314198	0.875546	up	no
Sec24b	1032	925	934	1084	979.663	907	1254	739	1008	0.92479	-0.112802	0.480474	0.924594	down	no
N4bp3	253	208	322	210	216.622	190	139	183	246	1.18734	0.247737	0.268088	0.844534	up	no
Rmnd5b	496	454	506	448	454.43	409	461	356	533	0.984523	-0.0225026	0.863173	0.988811	down	no
Nhp2	1463	1692	1561	1841	1588.19	1677	1221	1461	1828	0.962257	-0.0555057	0.737899	0.970592	down	no
Vps9d1	495	383	491	377	429.117	403	409	418	470	0.927245	-0.108977	0.446364	0.919279	down	no
Zfp276	346	215	252	267	247.381	199	278	187	258	1.05993	0.0839708	0.649234	0.963939	up	no
Mfsd10	427	333	405	361	392.585	296	538	366	424	0.850514	-0.233593	0.22916	0.821914	down	no
Luzp1	957	680	812	742	767.217	570	1185	484	772	0.964771	-0.0517413	0.838845	0.986951	down	no
Slc13a2	0	0	1	0	0.376655	0	2	0	0	0.547263	-0.869694	0.790478	NA	down	no
Kctd10	417	360	374	315	327.013	258	338	250	332	1.12857	0.174499	0.237427	0.828072	up	no
Poldip2	1260	1416	1396	1513	1305.94	1333	1266	1044	1275	1.03175	0.0450933	0.71956	0.970592	up	no
Sebox	0	1	0	0	0.767329	1	4	0	0	0.222305	-2.16939	0.346908	NA	down	no
Ift20	489	521	462	517	499.929	521	393	544	550	0.893994	-0.161664	0.331614	0.884391	down	no
Pcbp3	275	189	194	207	195.255	136	192	192	190	1.0955	0.131585	0.494657	0.92596	up	no
Lgals9	1367	925	597	749	883.931	682	1022	772	1022	0.938079	-0.0922185	0.709494	0.970592	down	no
Araf	1705	1489	1583	1549	1531.09	1449	1515	1364	1656	0.957149	-0.0631844	0.445131	0.918365	down	no
Cfp	484	805	581	383	494.35	417	297	560	431	1.18906	0.249817	0.39405	0.90496	up	no
Timp1	832	1022	1103	794	765.644	556	500	681	696	1.3943	0.479538	0.0139259	0.344544	up	no
Uxt	109	100	109	105	107.823	111	93	118	117	0.869502	-0.201739	0.265169	0.843572	down	no
Cnnm3	324	298	343	313	323.188	240	506	225	353	0.881155	-0.182532	0.456221	0.920715	down	no
Lman2l	376	338	372	282	325.81	344	270	313	321	0.988707	-0.0163844	0.918548	0.991441	down	no
Mcm3ap	763	608	708	697	662.983	648	731	562	616	0.981283	-0.0272591	0.826077	0.986494	down	no
Pcnt	992	988	1299	1283	1102.08	1139	1146	942	1056	0.966049	-0.0498318	0.748008	0.97194	down	no
Ftcd	2	1	1	2	0.965268	1	1	0	0	2.68866	1.42689	0.366706	NA	up	no
Mxd1	417	264	344	357	329.261	249	505	218	307	0.980816	-0.0279454	0.914408	0.991266	down	no
Gmcl1	239	218	325	264	243.29	223	250	212	225	1.04065	0.0574822	0.741765	0.970749	up	no
Snrnp27	751	817	819	874	805.883	884	603	874	819	0.92456	-0.113161	0.529027	0.935931	down	no
Oas1c	71	30	27	38	42.2427	35	43	41	56	0.852509	-0.230214	0.498591	0.926553	down	no
Oas1h	3	0	0	0	0.457844	0	0	0	1	2.13286	1.09279	0.726333	NA	up	no
Ocrl	589	542	593	570	539.224	458	590	476	519	1.01617	0.0231479	0.851459	0.987913	up	no
Calm1	7720	6791	6474	7256	6269.57	6885	3350	5669	6399	1.14172	0.191211	0.389892	0.903939	up	no
Agpat3	2172	1925	2186	2191	1940.54	1900	1661	1650	1948	1.07132	0.0993929	0.331709	0.884391	up	no
Slc26a3	1	2	0	2	1.50014	1	3	1	2	0.653963	-0.612718	0.619303	NA	down	no
Sema6b	269	249	262	251	208.39	223	192	121	123	1.41564	0.501458	0.0266944	0.434614	up	no
Uhrf1	617	527	930	571	586.467	521	340	642	563	1.14951	0.201013	0.448595	0.92053	up	no
Dpp9	893	898	974	1021	863.729	853	826	617	887	1.08275	0.114694	0.38013	0.900542	up	no
Ramp2	348	289	417	223	260.639	260	252	175	147	1.38033	0.465015	0.0772936	0.61317	up	no
Lsr	35	38	37	46	45.1122	39	68	37	61	0.694361	-0.526243	0.0612603	0.564699	down	no
Gramd1a	1599	1462	1509	1220	1359.34	1304	1439	1112	1300	1.01697	0.0242828	0.846184	0.986951	up	no
Hpn	87	99	71	102	85.1992	114	42	76	93	1.00031	0.000442825	0.998853	0.999707	up	no
Ckb	593	703	574	372	402.695	360	127	302	244	1.9474	0.961546	0.00324636	0.189518	up	no
Sp1	1125	900	846	915	959.73	748	1295	851	1032	0.873051	-0.195863	0.283668	0.859173	down	no
Itgb7	94	78	73	30	56.2358	49	25	51	56	1.36557	0.449498	0.239302	0.828427	up	no
Myg1	321	298	344	274	316.514	264	385	318	330	0.862371	-0.21362	0.194056	0.794335	down	no
Rarg	1405	1078	1084	986	1223.52	791	1584	1304	1571	0.783772	-0.351495	0.11758	0.70006	down	no
Pfdn5	1969	2168	1741	2017	2109.85	2080	2229	2346	2274	0.798343	-0.324919	0.0155839	0.355892	down	no
Efnb2	1636	1142	973	1205	1210.64	1076	1648	805	1298	0.932493	-0.100835	0.648519	0.963939	down	no
Rrp15	446	440	411	501	410.334	403	322	342	442	1.08073	0.112	0.44167	0.917361	up	no
Rnd2	106	97	104	97	95.6432	106	88	86	84	1.00236	0.00340788	0.985205	0.998442	up	no
Srr	122	111	138	107	115.122	118	129	79	124	0.96656	-0.0490695	0.799857	0.983069	down	no
Sync	705	620	729	913	602.395	754	268	348	554	1.40218	0.487667	0.10246	0.666933	up	no
Fndc5	243	256	261	250	235.47	255	104	278	237	1.03683	0.0521815	0.859417	0.988558	up	no
Acp5	246	182	204	210	182.155	148	241	92	157	1.20194	0.265368	0.296157	0.870164	up	no
Cnn1	658	619	309	313	299.498	400	79	15	87	2.97598	1.57337	0.0721204	0.595472	up	no
Fbxo9	666	572	538	701	616.182	579	743	509	645	0.907278	-0.140383	0.344287	0.888739	down	no
Vps50	685	619	598	724	603.254	590	527	559	549	1.06451	0.0901914	0.485909	0.925422	up	no
Hars	1113	1119	1118	1292	1137.44	1202	974	1041	1269	0.93804	-0.0922786	0.484015	0.925422	down	no
Zmat2	1487	1531	1427	1693	1566.36	1708	1204	1744	1716	0.868485	-0.203428	0.241863	0.830871	down	no
Ube2c	191	208	418	263	243.157	183	135	310	236	1.12111	0.164931	0.62747	0.958409	up	no
Smg5	1599	1457	1577	1698	1504.55	1378	1624	1221	1558	0.993991	-0.00869562	0.936936	0.994191	down	no
Cct3	2939	3069	3397	3801	3041.28	3220	2428	2593	3012	1.06383	0.0892656	0.559711	0.94489	up	no
Glmp	754	657	592	544	600.941	505	635	496	663	1.00434	0.0062465	0.965646	0.996854	up	no
Mef2d	3635	3780	3545	4437	3757.23	4239	3634	2926	4003	0.946161	-0.0798429	0.57652	0.949195	down	no
Tmem79	143	137	88	164	133.092	116	150	103	171	0.897709	-0.155681	0.509672	0.930379	down	no
Snd1	1522	1507	1352	1561	1311.51	1364	1022	929	1344	1.15942	0.2134	0.143854	0.734598	up	no
Slc19a1	159	131	157	164	149.984	171	148	103	176	0.929983	-0.104724	0.573299	0.948088	down	no
Kpnb1	3436	3385	3623	4087	3362.3	3556	2627	2796	3558	1.05158	0.0725623	0.61875	0.957069	up	no
Npepps	2027	1791	1822	1964	1969.99	1677	2969	1621	1935	0.84143	-0.249085	0.205711	0.807142	down	no
Tbx21	8	7	4	6	5.53807	10	2	2	6	1.13731	0.185626	0.794177	NA	up	no
Mrpl10	408	496	415	521	433.286	448	372	371	450	1.01826	0.0261126	0.867907	0.988811	up	no
Cyp51	1547	1973	1268	2173	1321.18	1932	496	591	755	1.67506	0.74421	0.0590993	0.558862	up	no
Tcf25	4636	4166	4125	4233	4238.95	3749	5330	3538	4294	0.9202	-0.119981	0.386297	0.902243	down	no
Tubb6	4196	5508	4909	5368	4500.33	5295	2162	4170	4535	1.11899	0.162193	0.543627	0.940405	up	no
Def8	703	605	669	687	648.146	619	607	582	739	0.947604	-0.0776434	0.47127	0.922826	down	no
Meox1	63	77	83	48	49.1284	40	16	39	33	1.9069	0.931231	0.00696172	0.251353	up	no
Sost	2	0	0	0	0.22411	0	0	0	0	2.40633	1.26684	0.719881	NA	up	no
Pax9	1	1	1	0	0.483088	0	1	0	0	2.23252	1.15867	0.595574	NA	up	no
Irx2	1922	1139	1531	1191	1726	1234	4242	1105	1475	0.651849	-0.617391	0.111631	0.685953	down	no
Col1a1	8353	6304	25579	7020	7725.1	3876	4003	4839	3209	2.66277	1.41293	0.000666664	0.0872561	up	no
Itga3	1332	976	1143	1387	1362.36	954	2695	1055	1377	0.723464	-0.467006	0.123024	0.708909	down	no
Sgca	1385	1518	1549	1722	1346.43	1474	781	1123	1300	1.19524	0.257304	0.221277	0.816709	up	no
Dlx3	43	37	1186	18	169.095	13	27	21	59	9.99533	3.32125	NA	NA	up	no
Foxm1	272	197	388	172	231.652	176	169	264	223	1.1084	0.14848	0.612094	0.957069	up	no
Itfg2	274	304	259	274	268.38	264	242	254	282	0.965405	-0.0507939	0.713836	0.970592	down	no
Nrip2	19	14	32	17	18.0895	21	18	12	13	1.1602	0.214379	0.60626	0.957069	up	no
Tulp3	377	284	390	238	302.733	241	332	269	308	1.01281	0.0183676	0.925766	0.992423	up	no
Gtf2h4	297	296	294	327	268.452	245	195	243	266	1.1567	0.210011	0.175751	0.772317	up	no
Tubb5	5595	5474	7557	5261	5264.23	4765	3503	4818	5444	1.16601	0.22158	0.250573	0.835804	up	no
Ell2	752	782	735	891	720.694	659	699	560	732	1.08364	0.115888	0.350461	0.890839	up	no
Jup	4056	3364	2963	4084	3703.94	2796	4596	3433	4457	0.858372	-0.220325	0.231408	0.824588	down	no
Fkbp10	381	386	622	289	323.685	252	223	291	172	1.60131	0.679253	0.0180839	0.368999	up	no
Klhl10	7	5	4	3	5.53639	8	4	7	6	0.682407	-0.551295	0.391633	NA	down	no
Nom1	553	481	519	664	533.899	493	661	410	516	0.967754	-0.047287	0.786132	0.980516	down	no
Ergic1	942	943	1053	970	868.961	892	524	777	899	1.14326	0.193152	0.318353	0.877069	up	no
Tnk1	264	154	136	156	205.304	134	417	165	222	0.684743	-0.546366	0.115492	0.695453	down	no
Acap1	51	55	46	38	43.1449	20	59	31	49	1.08997	0.12429	0.716089	0.970592	up	no
Tcea3	1045	1219	1195	1331	1151.68	1438	642	1126	1229	0.976904	-0.0337116	0.891408	0.990152	down	no
Csn3	0	0	1	0	0.363268	0	0	0	2	0.563846	-0.826627	0.802672	NA	down	no
Ifrd1	1096	1211	1547	1747	1597.03	1431	2527	1451	1729	0.714844	-0.484299	0.0385819	0.492846	down	no
Stk38l	440	368	334	360	364.45	379	445	274	334	0.949916	-0.0741278	0.661701	0.966132	down	no
Brpf1	639	581	678	527	594.881	503	767	483	606	0.9333	-0.0995867	0.563466	0.946339	down	no
Akr1b3	1897	2274	2492	2858	2307.7	3084	1347	2008	2542	0.962991	-0.0544055	0.833688	0.986951	down	no
Hoxc13	257	114	512	119	220.864	116	208	178	287	1.15554	0.208565	0.644981	0.962724	up	no
Hoxc8	313	195	295	178	221.268	181	159	214	252	1.09572	0.131874	0.579872	0.950806	up	no
Hoxc6	405	295	279	278	280.929	260	202	251	300	1.11839	0.16142	0.375111	0.898741	up	no
Gstt1	151	123	144	101	117.309	128	77	113	107	1.09821	0.135155	0.557341	0.944081	up	no
Gstt3	114	93	89	84	105.94	96	125	111	135	0.736005	-0.442213	0.0178479	0.368999	down	no
Ddt	19	23	19	13	16.9172	14	15	16	17	1.08054	0.111746	0.766967	0.978037	up	no
Tat	0	0	1	0	0.376655	0	2	0	0	0.547263	-0.869694	0.790478	NA	down	no
Marveld3	116	97	101	89	124.775	79	255	91	172	0.617481	-0.695532	0.0407157	0.500136	down	no
Ddx18	617	573	612	757	609.888	646	553	513	633	0.989383	-0.0153994	0.913235	0.991266	down	no
Ubl3	1237	1419	1531	1498	1361.61	1358	1291	1181	1417	0.98415	-0.0230498	0.856647	0.98855	down	no
Gramd3	491	520	478	776	610.255	601	997	420	609	0.787638	-0.344395	0.200207	0.801279	down	no
Eef1e1	594	621	595	737	610.954	719	401	582	651	0.978972	-0.0306602	0.882089	0.989815	down	no
Akt1	2429	2233	2588	2531	2318.72	1946	2500	1976	2458	0.999507	-0.000711483	0.99523	0.999633	down	no
Cldn15	145	97	160	109	107.201	107	102	71	78	1.28942	0.366718	0.118348	0.700259	up	no
Il16	85	79	72	64	61.5792	47	52	48	52	1.36301	0.446797	0.0350676	0.480761	up	no
Tcirg1	1546	1114	1190	823	1042.42	916	926	1013	876	1.12174	0.165733	0.40105	0.907387	up	no
Naglu	183	184	196	152	161.686	150	128	134	177	1.10128	0.139187	0.411686	0.909365	up	no
Coasy	480	396	492	503	446.189	377	517	387	437	0.985905	-0.0204789	0.891227	0.990152	down	no
Smo	669	483	630	471	546.294	389	694	467	599	0.949602	-0.0746056	0.715504	0.970592	down	no
Tspan33	27	48	38	37	34.2871	44	18	29	34	1.09077	0.12535	0.72274	0.970592	up	no
Crnkl1	701	655	664	743	659.471	717	670	513	643	0.985558	-0.0209876	0.868913	0.98886	down	no
Rin2	1281	963	914	776	953.905	692	1319	777	969	0.947505	-0.077795	0.728851	0.970592	down	no
Folh1	1	0	0	1	0.353255	0	0	0	1	1.47848	0.564113	0.836976	NA	up	no
Chordc1	1082	1186	1178	1309	1149.93	1236	1008	1048	1176	0.964325	-0.0524093	0.696497	0.970592	down	no
Rtcb	1174	1183	1014	1233	1122.02	1146	1027	1032	1197	0.946963	-0.0786197	0.501818	0.927599	down	no
Pwp1	633	650	584	699	584.255	634	493	446	570	1.08664	0.119871	0.406589	0.908936	up	no
Fbxo7	278	268	290	268	275.962	278	313	212	312	0.900744	-0.15081	0.289075	0.86407	down	no
Capns1	5173	5142	5116	5364	4741.3	4708	4064	3922	4704	1.08325	0.115362	0.242653	0.83156	up	no
Lrp3	141	146	180	123	117.606	100	74	84	106	1.4702	0.556008	0.00700329	0.251353	up	no
Dsg4	115	56	45	84	64.7409	39	73	37	80	1.19011	0.251097	0.476892	0.923872	up	no
Folr1	0	0	2	1	0.768962	0	0	2	1	0.887448	-0.172265	0.931641	NA	down	no
Clpb	678	710	790	799	699.508	860	540	593	647	1.0208	0.0297025	0.871011	0.98886	up	no
2022-09-07	2865	2740	2577	3236	2598.21	2655	2171	2307	2352	1.08689	0.120206	0.371995	0.898317	up	no
Zdhhc4	504	484	445	463	502.606	499	593	484	549	0.807794	-0.307941	0.00715676	0.252039	down	no
Rac1	3512	3839	3722	4213	3584.84	3761	3840	2485	3505	1.02499	0.0356071	0.815288	0.985077	up	no
Nup214	311	270	312	283	266.663	264	266	187	261	1.09168	0.126544	0.373478	0.898741	up	no
Aif1l	546	302	525	654	475.23	624	422	327	434	1.01489	0.021326	0.935191	0.994191	up	no
Cpa3	11	28	36	11	18.6087	15	20	11	18	1.23459	0.304034	0.537786	0.938766	up	no
Ltbp1	832	734	617	585	571.534	521	438	406	504	1.33951	0.421704	0.00525106	0.223367	up	no
Ugp2	6140	8906	8020	11945	7944.17	8394	6069	6811	7508	1.10519	0.144301	0.526568	0.934552	up	no
Kcnh6	2	0	0	0	0.352483	0	1	0	0	1.45998	0.545945	0.870133	NA	up	no
Trmt1	1269	1254	1349	1291	1277.69	1191	1582	1071	1250	0.919783	-0.120635	0.383964	0.900542	down	no
Nacc1	920	911	1178	1094	939.174	882	889	724	972	1.07638	0.106191	0.452563	0.92053	up	no
Nfix	3758	3062	3890	3385	3323.61	3280	3026	2415	4023	1.00737	0.0105934	0.942494	0.994611	up	no
Slc1a5	1279	1131	2603	795	1123.23	1061	949	699	595	1.58847	0.66764	0.0563393	0.550805	up	no
Uba1	3542	3645	3708	3910	3217.05	3198	2575	2376	3032	1.20221	0.265687	0.0310737	0.465734	up	no
Vwf	247	311	440	240	241.576	288	215	124	91	1.56238	0.643745	0.0765322	0.610213	up	no
Siae	108	135	107	98	108.046	92	114	94	120	0.969368	-0.0448836	0.816455	0.98508	down	no
Vsig2	113	84	91	81	81.0607	111	100	44	31	1.16231	0.216991	0.572436	0.948024	up	no
Esam	745	637	761	588	565.016	585	510	415	328	1.33696	0.418956	0.0476827	0.524448	up	no
Spa17	19	24	28	35	26.4551	31	22	28	24	0.912522	-0.132069	0.695662	0.970592	down	no
Fam50a	569	546	507	609	540.266	503	575	480	551	0.958124	-0.0617155	0.599081	0.955606	down	no
Emd	631	718	632	729	624.932	564	630	515	610	1.06096	0.0853655	0.499126	0.926909	up	no
Taco1	202	198	169	213	180.687	203	96	188	181	1.05342	0.0750826	0.767556	0.978148	up	no
Grik3	28	10	12	20	11.7815	8	9	2	9	2.26925	1.18221	0.0316356	0.467367	up	no
Gria3	74	49	90	35	42.2608	25	24	35	13	2.26898	1.18204	0.00392037	0.203369	up	no
Npas1	2	2	3	7	5.62957	4	13	3	11	0.416869	-1.26234	0.101367	NA	down	no
Sipa1l2	369	364	380	336	357.836	254	605	264	305	0.922812	-0.115892	0.6726	0.967053	down	no
Ap4e1	349	224	268	270	266.13	287	326	182	242	0.969531	-0.0446415	0.825742	0.986494	down	no
Blvra	441	433	377	392	385.055	420	277	351	405	1.02222	0.0317086	0.851657	0.987927	up	no
Pdzd4	174	126	140	97	121.596	99	146	93	108	1.08775	0.121352	0.595487	0.954677	up	no
Srpk3	686	658	793	697	680.623	846	150	804	811	0.975246	-0.0361623	0.931174	0.993435	down	no
Idh3g	2976	3072	2996	3472	2914.88	3308	2364	2490	2749	1.03826	0.0541621	0.718586	0.970592	up	no
Pnck	64	64	68	39	50.6972	62	21	43	48	1.21917	0.285901	0.41339	0.909888	up	no
Ssr4	1366	1450	1204	1508	1350.38	1421	1233	1221	1433	0.943753	-0.0835182	0.510383	0.931179	down	no
Bcap31	1739	2054	1566	1841	1665.93	1760	1438	1484	1497	1.05391	0.0757475	0.615873	0.957069	up	no
Fam98a	1011	950	980	1089	926.566	877	906	717	941	1.06329	0.088539	0.40659	0.908936	up	no
Ltbp2	844	493	702	414	554.584	378	637	461	560	1.08631	0.119433	0.626282	0.958025	up	no
Kmt2a	1673	1244	1115	1046	1326.83	1133	2057	921	1502	0.822659	-0.281633	0.244743	0.833146	down	no
Ift46	413	338	337	288	340.491	302	414	283	365	0.913935	-0.129837	0.426428	0.913855	down	no
Tmem25	19	23	60	38	32.2674	50	4	27	38	1.07081	0.0987082	0.870916	0.98886	up	no
Cd3g	12	29	13	32	28.1078	26	32	31	48	0.575221	-0.797812	0.0527803	0.537953	down	no
Trappc6a	209	180	192	200	180.576	169	181	149	175	1.04892	0.0689028	0.614025	0.957069	up	no
Supt6	1632	1597	1769	1980	1657.37	1564	1886	1283	1626	0.997433	-0.00370773	0.979252	0.996854	down	no
Spag5	272	202	397	210	244.596	234	196	254	199	1.0982	0.135142	0.599326	0.955606	up	no
Foxn1	25	12	96	24	30.2987	21	19	22	27	1.60171	0.679614	0.236959	0.828072	up	no
Unc119	142	128	96	99	105.769	114	100	72	104	1.08125	0.112697	0.592311	0.954677	up	no
Rab34	489	353	519	355	384.665	267	416	334	373	1.11517	0.157263	0.427168	0.913855	up	no
Sdf2	845	838	833	894	807.272	779	772	776	740	1.00359	0.00517234	0.964738	0.996854	up	no
Ccne1	90	89	130	94	94.2577	98	61	107	85	1.032	0.0454413	0.863153	0.988811	up	no
Hsf2bp	70	103	93	72	79.0381	100	43	64	90	1.03641	0.0515984	0.863478	0.988811	up	no
Bbc3	80	80	101	91	88.6224	67	126	76	90	0.890811	-0.166808	0.490959	0.92596	down	no
Mybpc3	1	5	3	2	3.08526	1	2	7	3	0.757046	-0.401548	0.675597	NA	down	no
Psmc3	4307	4943	4815	5554	4670.47	4971	4097	4102	4699	0.995982	-0.00580903	0.966961	0.996854	down	no
Acp2	491	480	437	467	421.571	440	295	380	404	1.11442	0.156296	0.338956	0.887569	up	no
Rapsn	116	177	95	82	135.159	179	87	178	156	0.705849	-0.502568	0.124634	0.71053	down	no
Slc39a13	797	676	707	637	702.618	663	764	659	736	0.902166	-0.148535	0.182096	0.780426	down	no
Celf2	1094	1142	1157	1135	1023.05	1102	684	952	958	1.10566	0.144911	0.414035	0.909945	up	no
Nr1h3	267	278	311	277	249.776	242	177	226	233	1.16625	0.221871	0.187348	0.786703	up	no
Ddb2	280	183	176	217	246.667	219	385	213	304	0.691958	-0.531244	0.0191872	0.377859	down	no
Spi1	321	383	297	224	263.719	204	147	299	244	1.22915	0.297659	0.276802	0.853376	up	no
Sf3a1	663	647	713	747	614.935	601	467	491	633	1.14657	0.19732	0.159488	0.756014	up	no
Stat6	1334	1080	1060	1096	1105.28	924	1339	935	1130	0.955802	-0.0652158	0.656145	0.965	down	no
Napsa	36	48	27	17	29.1755	29	11	33	33	1.08836	0.122161	0.784214	0.980413	up	no
Vrk3	541	576	481	570	540.865	555	518	510	584	0.906185	-0.142122	0.247376	0.834219	down	no
Smg9	590	517	573	571	532.637	514	542	428	555	1.0012	0.00172793	0.987102	0.999007	up	no
Paxip1	527	370	560	493	475.511	431	613	394	436	0.94116	-0.0874877	0.645531	0.962724	down	no
Rmnd5a	2440	2078	2155	2494	2253.09	2094	2668	1819	2377	0.928763	-0.106618	0.412525	0.909888	down	no
Mov10	246	146	166	100	142.092	115	102	118	161	1.19508	0.257105	0.343118	0.888537	up	no
Ppm1j	382	433	424	380	380.569	428	149	413	441	1.02065	0.029486	0.92484	0.992423	up	no
Rhoc	1993	2033	2062	1970	1872.69	1791	1369	1901	1914	1.04207	0.0594588	0.703865	0.970592	up	no
Tead3	724	662	756	622	682.614	466	926	581	753	0.921471	-0.117989	0.570287	0.94767	down	no
Ppard	544	485	547	629	492.02	458	553	320	441	1.13172	0.178513	0.302762	0.874259	up	no
Def6	486	310	424	282	389.873	271	528	382	448	0.832117	-0.265142	0.273752	0.850863	down	no
Peg3	4128	3265	3434	3113	4005.83	2986	9600	2965	2531	0.698355	-0.517968	0.174619	0.770228	down	no
Zim1	342	284	391	371	340.34	325	670	163	196	0.934361	-0.0979482	0.797734	0.982471	down	no
Metrn	4	7	9	5	5.37884	3	3	7	5	1.25284	0.325205	0.630436	NA	up	no
Lmf1	211	190	198	178	171.753	160	122	161	164	1.1545	0.207268	0.223671	0.819427	up	no
Narfl	569	503	487	607	522.466	532	491	459	552	0.964041	-0.0528342	0.664853	0.966147	down	no
Angptl4	2628	3089	1265	1460	1690.82	1183	2020	1185	871	1.44704	0.533101	0.116144	0.695942	up	no
Dbf4	252	227	363	261	265.025	210	301	279	229	0.975303	-0.036078	0.870093	0.98886	down	no
Daxx	668	446	549	524	535.746	444	621	462	602	0.929357	-0.105695	0.511487	0.931305	down	no
Cd320	225	238	244	245	208.638	216	171	170	172	1.18123	0.240288	0.133111	0.720839	up	no
Ipo4	1458	1377	1669	1679	1391.88	1335	1274	1031	1411	1.11293	0.154357	0.22763	0.821542	up	no
Tm9sf1	464	400	433	469	418.1	392	422	324	467	0.999507	-0.000711666	0.995434	0.999633	down	no
Rec8	24	12	25	11	17.0665	9	23	9	26	0.982709	-0.0251643	0.959166	0.996129	down	no
Irf9	995	563	454	535	569.451	488	540	444	602	1.10562	0.14485	0.528096	0.935496	up	no
Gmpr2	338	280	285	310	307.855	281	341	281	356	0.872693	-0.196453	0.127884	0.712628	down	no
Mdp1	655	580	572	666	602.175	615	460	616	666	0.946578	-0.0792073	0.618148	0.957069	down	no
Dhrs1	654	654	576	608	581.431	536	518	560	565	1.0325	0.0461482	0.705321	0.970592	up	no
Ncan	3	2	0	0	0.841125	1	1	0	0	2.21471	1.14712	0.562121	NA	up	no
Tmem161a	904	928	938	1055	928.265	947	756	948	960	0.956523	-0.0641284	0.665396	0.966147	down	no
Armc6	243	239	280	278	238.513	279	122	213	265	1.07144	0.0995548	0.697071	0.970592	up	no
Borcs8	284	223	237	222	225.74	211	244	193	204	1.02364	0.033714	0.819167	0.98508	up	no
Slc25a42	283	269	201	208	237.514	282	223	183	262	0.917873	-0.123634	0.505449	0.928559	down	no
Snx9	720	659	705	679	608.314	557	570	455	570	1.16405	0.219152	0.0322488	0.472215	up	no
Ranbp3	1319	1158	1340	1234	1264.44	1199	1447	1145	1303	0.897636	-0.155797	0.155481	0.748799	down	no
Ndufa11	1517	1651	1422	1546	1547.14	1733	1076	1721	1694	0.888671	-0.170278	0.381853	0.900542	down	no
Bmp8b	4	0	3	4	2.36125	3	1	3	1	1.21568	0.281762	0.791494	NA	up	no
Nr2f6	117	187	163	167	147.217	155	133	112	149	1.05334	0.0749681	0.722636	0.970592	up	no
Use1	1635	1629	1390	1708	1649.81	1520	1779	1609	1944	0.841631	-0.248741	0.0405122	0.499143	down	no
Ocel1	241	207	202	226	215.371	201	202	183	272	0.927023	-0.109323	0.469304	0.922692	down	no
Dyrk1b	740	625	629	592	572.64	700	428	383	534	1.14604	0.196661	0.311771	0.875546	up	no
Braf	698	503	516	462	532.623	440	771	362	549	0.932638	-0.100611	0.660713	0.966132	down	no
Ndufb2	152	84	116	75	103.616	104	107	76	124	0.94036	-0.0887147	0.721906	0.970592	down	no
Hltf	597	474	442	392	471.653	412	613	366	504	0.911571	-0.133573	0.478602	0.923872	down	no
Prpf6	787	796	859	869	763.429	685	899	485	786	1.05913	0.0828841	0.63447	0.960952	up	no
Rgs19	273	217	283	254	234.426	200	219	215	227	1.07714	0.107208	0.45934	0.921466	up	no
Rgs20	27	22	15	23	19.8545	21	20	11	22	1.06875	0.0959205	0.792573	0.981792	up	no
Abhd3	126	154	66	136	83.3714	114	39	12	37	2.1826	1.12605	0.031874	0.469555	up	no
Snrpd1	799	891	1058	903	886.834	950	670	872	962	0.957102	-0.0632553	0.720811	0.970592	down	no
Tchp	251	205	267	161	197.973	184	210	142	180	1.11881	0.161959	0.420522	0.912494	up	no
Tiam1	1109	763	563	695	925.431	609	1892	676	1125	0.661653	-0.595853	0.0786733	0.617124	down	no
Tsc2	1379	1188	1308	1250	1186.16	1199	1123	931	1185	1.04652	0.065597	0.513129	0.931305	up	no
Rpl3l	2321	2845	2570	2876	2491.7	3068	1678	2129	2518	1.02495	0.0355605	0.86272	0.988811	up	no
Slc9a3r2	413	293	458	320	291.673	264	297	146	185	1.50836	0.59298	0.0164682	0.361504	up	no
Puf60	1837	1645	1783	1687	1654.27	1509	1633	1493	1715	0.990597	-0.0136303	0.873995	0.98886	down	no
Golga2	1495	1407	1423	1382	1321.6	1233	1377	990	1353	1.04691	0.0661366	0.539353	0.939537	up	no
Uck1	393	386	411	455	389.218	409	428	280	372	1.00433	0.00623668	0.96806	0.996854	up	no
Scin	377	316	157	584	545.341	310	1548	444	595	0.451584	-1.14693	0.0164461	0.361504	down	no
Ikzf4	14	17	9	16	19.4865	26	42	12	19	0.516226	-0.953925	0.0370476	0.487144	down	no
Mien1	67	67	51	69	60.1266	53	39	85	48	1.00584	0.00840659	0.97864	0.996854	up	no
Pon1	6	3	11	3	6.43555	12	8	1	8	0.727501	-0.458979	0.542738	0.940102	down	no
Axl	1414	1251	1234	1049	1169.21	870	1787	812	1015	1.00249	0.00359322	0.988329	0.999007	up	no
Tgfb1	591	497	615	393	448.4	304	436	387	402	1.23724	0.30712	0.108301	0.680897	up	no
Ccdc97	827	746	869	859	776.742	737	803	590	830	1.01376	0.0197206	0.86981	0.98886	up	no
Zfp40	140	138	103	108	118.408	124	106	109	123	0.956934	-0.0635087	0.730485	0.970592	down	no
Akap8l	986	834	865	793	855.422	688	1287	652	779	0.926302	-0.110446	0.613763	0.957069	down	no
Shh	29	69	432	79	83.2971	25	18	11	26	7.05239	2.81811	0.000943745	0.0957287	up	no
Pdcd2l	312	266	270	312	278.727	301	239	235	308	0.970374	-0.0433877	0.762871	0.977624	down	no
Gtf2f1	1392	1202	1365	1231	1219.47	1145	1087	1031	1373	1.01508	0.0215922	0.842339	0.986951	up	no
Clpp	649	748	721	794	715.201	732	788	623	678	0.936457	-0.0947148	0.496176	0.92596	down	no
Alkbh7	160	162	158	130	137.09	150	84	127	132	1.11665	0.159177	0.471821	0.922829	up	no
Pspn	2	3	2	3	1.85313	1	0	2	2	1.80786	0.854283	0.443753	NA	up	no
Dennd1c	121	103	88	58	77.8747	46	75	78	60	1.28051	0.356718	0.223028	0.818847	up	no
Med6	328	319	340	354	323.76	351	262	287	360	0.96476	-0.0517585	0.727616	0.970592	down	no
Prkd1	99	82	101	66	70.3955	47	48	71	55	1.41258	0.498331	0.0529455	0.538474	up	no
Lcp2	185	257	169	126	160.576	129	86	213	118	1.20194	0.265364	0.437643	0.915465	up	no
Cse1l	1404	1356	1374	1743	1361.65	1569	1013	1198	1287	1.04828	0.0680241	0.70299	0.970592	up	no
Naa20	985	1062	1133	1149	1041.47	1085	907	1047	971	0.974341	-0.0375017	0.797205	0.982297	down	no
Prkra	265	236	204	202	217.993	226	234	189	196	0.969321	-0.0449532	0.776533	0.978542	down	no
Fkbp7	169	164	219	114	133.415	133	90	122	65	1.45199	0.538029	0.0768974	0.612265	up	no
Plekha3	458	415	500	482	436.621	469	362	374	452	1.01395	0.0199859	0.887475	0.989815	up	no
Ykt6	1353	1433	1333	1554	1319.73	1471	942	1118	1413	1.04084	0.0577453	0.735407	0.970592	up	no
Baz1b	2453	2011	2374	2091	2094.19	1897	2188	1843	1997	1.01785	0.0255189	0.814052	0.984708	up	no
Pex6	837	781	800	728	757.738	692	839	669	743	0.967468	-0.0477141	0.675962	0.968173	down	no
Mrpl2	885	927	898	910	895.574	933	714	872	1041	0.92111	-0.118555	0.414088	0.909945	down	no
Mea1	526	529	499	496	485.939	451	357	470	578	1.00022	0.000317362	0.99847	0.999707	up	no
Gnmt	31	23	100	40	44.9044	16	84	36	31	1.05614	0.0787945	0.88847	0.990064	up	no
Grin2d	49	25	53	21	32.3449	22	41	20	32	1.16684	0.222603	0.570273	0.94767	up	no
Kdelr1	1270	1241	1311	1243	1208.13	1142	1161	1126	1207	0.988107	-0.0172602	0.856392	0.98855	down	no
Tmem143	385	424	376	377	372.674	428	232	370	396	0.989463	-0.0152829	0.942771	0.994611	down	no
Pdxk-ps	0	0	0	0	0.12168	0	0	0	1	0.548478	-0.866495	0.806301	NA	down	no
Ggct	336	386	298	533	424.835	438	396	479	519	0.767458	-0.38184	0.07881	0.617363	down	no
Jag2	2439	1932	2247	2087	2434.88	1914	3563	2043	3313	0.732289	-0.449515	0.027885	0.443309	down	no
Btbd6	409	483	372	425	410.818	461	297	351	503	0.953203	-0.0691453	0.722688	0.970592	down	no
Nudt14	305	230	236	227	241.928	229	219	235	264	0.95053	-0.0731955	0.622443	0.957759	down	no
Epdr1	680	732	967	1019	770.174	894	394	831	649	1.10231	0.140532	0.622675	0.957759	up	no
Flii	3208	3143	3403	3357	2999.82	2923	2912	2284	2954	1.0755	0.105007	0.305716	0.875546	up	no
Top3a	249	193	225	171	200.177	202	222	167	182	0.979126	-0.0304337	0.858978	0.988558	down	no
Atg4d	560	565	594	590	538.411	506	528	399	600	1.03424	0.0485733	0.701427	0.970592	up	no
Qtrt1	262	227	301	256	249.872	202	303	185	279	0.982934	-0.0248333	0.893744	0.990152	down	no
Plin4	4048	3544	4859	5249	4146.71	3829	5404	3054	3392	1.02466	0.0351483	0.867816	0.988811	up	no
Hdgfrp2	1021	868	1157	921	945.157	857	1179	763	837	0.988154	-0.0171924	0.920491	0.991873	down	no
Chaf1a	171	116	180	134	139.87	149	118	120	139	1.03161	0.044897	0.817659	0.98508	up	no
Adprh	718	718	744	702	657.42	730	422	584	672	1.08241	0.11425	0.541077	0.940102	up	no
Tmem39a	446	405	443	442	413.899	372	497	330	396	0.987142	-0.0186702	0.897975	0.990345	down	no
Timmdc1	449	514	524	510	466.179	468	315	455	507	1.03593	0.0509288	0.785471	0.98051	up	no
Pla1a	36	18	35	25	26.4684	28	31	18	23	1.0303	0.0430607	0.899627	0.990497	up	no
Mcm2	431	400	546	518	441.286	452	293	460	439	1.03855	0.0545661	0.795124	0.981792	up	no
Tpra1	544	451	484	476	517.143	424	680	488	598	0.808808	-0.30613	0.0598584	0.562027	down	no
Nab1	727	653	653	681	646.868	621	632	528	715	0.986567	-0.0195114	0.848195	0.987193	down	no
Adgre5	275	304	372	314	275.365	345	173	196	242	1.201	0.264242	0.269927	0.8466	up	no
Il17ra	677	537	625	387	537.48	350	920	411	422	0.957993	-0.0619126	0.842572	0.986951	down	no
Kcnn1	64	69	63	71	58.5173	61	37	48	59	1.1803	0.239154	0.315864	0.876186	up	no
Arrdc2	120	51	137	150	115.194	147	201	49	74	0.884125	-0.177678	0.686581	0.970056	down	no
Cd36	2497	2284	2174	2579	1977.57	1922	2175	987	1440	1.33061	0.412088	0.0628098	0.571502	up	no
Map2k7	957	945	899	938	950.088	874	1124	856	1026	0.874015	-0.194271	0.096085	0.659278	down	no
Timm44	1129	1039	991	1090	1024.91	1133	982	875	996	0.96441	-0.0522808	0.64635	0.963127	down	no
Ap2a2	1736	1865	2046	1765	1658.83	1547	1379	1361	1671	1.12909	0.175165	0.148556	0.740548	up	no
Pnkp	494	499	509	422	445.853	437	396	383	448	1.04728	0.0666412	0.595008	0.954677	up	no
Med25	1258	1246	1516	1524	1291.94	1290	1314	918	1349	1.03719	0.0526761	0.724337	0.970592	up	no
Bcam	3529	4017	2608	3304	3506.52	2940	3783	3606	4275	0.835509	-0.259272	0.144889	0.735997	down	no
Clptm1	1368	1390	1317	1392	1265.17	1222	1301	968	1236	1.05038	0.0709152	0.514601	0.931305	up	no
Relb	464	476	407	465	415.319	385	388	381	373	1.07179	0.100028	0.436961	0.915063	up	no
Tomm40	799	728	966	773	748.244	723	593	646	799	1.07192	0.100202	0.50374	0.927613	up	no
Apoe	38240	23417	19975	22470	27275.9	17433	44442	21003	33049	0.814083	-0.296752	0.311998	0.875546	down	no
Hbp1	614	462	421	564	489.728	510	651	290	445	0.987936	-0.0175099	0.939523	0.994191	down	no
Prkar2b	204	208	293	174	166.958	127	83	144	120	1.66755	0.737731	0.00403881	0.204777	up	no
Cdkn1b	1945	1421	1382	1425	1565.75	1224	2142	1338	1720	0.869898	-0.201082	0.298301	0.872394	down	no
Klf4	1174	833	878	1176	1322.56	894	3316	1058	1214	0.569017	-0.813456	0.0280847	0.444521	down	no
Ap1m1	800	730	817	793	749.834	745	847	584	718	0.984335	-0.0227784	0.858906	0.988558	down	no
Rab8a	751	639	671	649	637.847	554	588	589	693	1.01091	0.0156541	0.889318	0.990143	up	no
Hmgn2	1713	1734	2001	1785	1669.04	1518	1013	1739	1903	1.05817	0.0815743	0.698829	0.970592	up	no
Fam32a	760	829	685	783	718.553	607	741	662	706	1.01897	0.0271073	0.836347	0.986951	up	no
Elf3	32	17	11	22	16.6107	16	15	13	9	1.3841	0.468953	0.289636	0.864436	up	no
Stard3nl	285	299	266	275	265.309	243	265	233	267	1.01116	0.0160114	0.899598	0.990497	up	no
Stk11	2311	2052	2315	2213	2050.65	1750	2061	1686	2145	1.05524	0.0775654	0.435037	0.914416	up	no
Efna2	71	50	84	45	49.1606	29	45	30	47	1.50368	0.588493	0.0467486	0.520568	up	no
Atp5d	3157	3301	3579	3577	3244.47	3587	2528	2947	3368	0.9919	-0.0117339	0.937758	0.994191	down	no
Ppp5c	1222	1054	1383	1273	1163.8	1134	1068	1016	1212	1.00826	0.0118644	0.922206	0.991997	up	no
Cdk12	441	292	380	368	356.114	302	514	226	355	0.963885	-0.0530666	0.821832	0.985178	down	no
Lipe	534	495	828	324	442.022	422	336	378	251	1.41043	0.49614	0.0978386	0.660177	up	no
Pafah1b2	1079	1082	1084	1086	1034.64	936	1102	867	1086	0.985094	-0.0216667	0.833601	0.986951	down	no
Tbc1d8	889	786	760	840	974.065	821	1870	798	1018	0.660938	-0.597413	0.0216228	0.396042	down	no
Cnot11	601	583	635	732	613.053	616	649	478	638	0.973923	-0.0381209	0.781458	0.97999	down	no
Slc2a3	107	134	130	142	119.345	114	86	109	137	1.04477	0.063192	0.761771	0.977123	up	no
Foxj2	562	519	529	626	580.14	567	783	467	601	0.840289	-0.251042	0.132379	0.718645	down	no
Sri	735	619	675	558	599.97	476	561	554	656	1.0409	0.0578347	0.682988	0.969552	up	no
Dgcr2	558	521	527	562	530.604	471	603	460	562	0.937967	-0.0923913	0.445065	0.918365	down	no
Irf3	974	782	860	835	881.947	800	1042	772	1020	0.860975	-0.215956	0.0863144	0.638447	down	no
Bcl2l12	108	74	95	92	95.7336	96	93	99	110	0.836682	-0.257248	0.166148	0.762818	down	no
Zfp959	133	112	122	116	122.992	108	184	102	110	0.867756	-0.204639	0.36663	0.896077	down	no
Mpnd	731	750	600	702	667.542	652	483	685	753	0.976788	-0.0338828	0.848498	0.987193	down	no
Sh3gl1	771	652	814	651	681.58	540	832	538	696	1.00602	0.00866065	0.959188	0.996129	up	no
Ebi3	10	6	6	2	5.17441	1	2	12	2	1.21592	0.282045	0.756685	NA	up	no
Ccdc94	114	121	132	114	120.649	126	94	112	155	0.897164	-0.156556	0.427015	0.913855	down	no
Ranbp2	2178	2157	2143	2667	2179.08	2154	2636	1630	1965	0.990826	-0.0132964	0.936508	0.994191	down	no
Edar	15	12	52	1	10.8123	0	3	3	4	7.28578	2.86508	0.00427641	0.204777	up	no
Grk5	203	221	164	163	161.847	150	167	124	114	1.22287	0.290268	0.15413	0.746759	up	no
Dvl3	436	315	416	415	376.991	364	476	224	402	0.983799	-0.023564	0.911281	0.991266	down	no
Abcf3	1056	1180	1022	1300	1100.57	1125	1088	950	1114	0.967052	-0.0483344	0.713745	0.970592	down	no
Eif2b5	1207	1369	1184	1500	1248.35	1348	1006	1081	1334	1.00112	0.00161675	0.991791	0.99936	up	no
Cyth2	704	719	740	641	713.541	700	954	595	667	0.872442	-0.196869	0.239224	0.828427	down	no
Sult2b1	70	59	92	64	63.6617	41	84	54	49	1.13002	0.17635	0.541358	0.940102	up	no
Car11	112	111	88	80	101.927	88	128	95	115	0.831738	-0.2658	0.198123	0.799209	down	no
Dlgap1	30	27	24	26	20.1807	10	25	9	14	1.6776	0.7464	0.0580914	0.555768	up	no
Plag1	117	72	36	51	64.3712	55	75	42	75	1.01083	0.0155405	0.965072	0.996854	up	no
Hck	182	235	168	91	144.144	106	50	175	151	1.25722	0.330238	0.411154	0.909342	up	no
Mrpl4	849	794	829	791	797.693	728	828	743	842	0.940227	-0.0889191	0.36622	0.895807	down	no
Keap1	1050	947	919	1093	979.526	942	973	918	1021	0.940602	-0.0883437	0.397948	0.905486	down	no
Ap1m2	463	314	353	332	389.198	323	577	326	439	0.795469	-0.330122	0.118445	0.700259	down	no
Glg1	1163	1057	1102	1084	988.557	923	1014	721	919	1.11752	0.160303	0.155909	0.749427	up	no
Atp8b3	1	1	0	0	0.356486	0	0	0	1	1.4785	0.564133	0.836549	NA	up	no
Btbd2	550	511	569	511	500.607	453	498	388	557	1.02646	0.0376772	0.755409	0.974425	up	no
Csnk1g2	1816	1664	1917	1764	1700.85	1649	1676	1401	1803	0.995197	-0.00694648	0.942145	0.994611	down	no
Abhd17a	835	815	859	891	788.439	774	610	701	860	1.04607	0.0649844	0.633667	0.960952	up	no
Mob3a	37	46	41	38	38.7856	32	45	36	36	0.985122	-0.0216262	0.93472	0.994191	down	no
Cacnb3	551	338	388	319	431.244	347	550	409	562	0.772147	-0.373053	0.0809299	0.621097	down	no
Ccdc65	3	3	5	2	2.20191	3	0	1	1	2.34971	1.23248	0.258271	NA	up	no
Fkbp11	114	120	173	97	118.035	132	72	126	111	1.02919	0.041504	0.882115	0.989815	up	no
Ddx23	1791	1702	1706	1833	1694.25	1679	1821	1337	1764	0.967593	-0.0475276	0.652705	0.964127	down	no
Pld3	693	614	725	640	597.859	478	616	496	561	1.12455	0.169346	0.181658	0.780426	up	no
Grik5	218	190	242	147	178.343	138	228	121	158	1.12246	0.16667	0.48488	0.925422	up	no
Cd79a	4	6	4	0	2.20159	3	0	1	0	3.13126	1.64674	0.236211	NA	up	no
Rabac1	2138	2689	2326	2884	2561.39	2638	2774	2212	2858	0.872078	-0.197471	0.180453	0.780199	down	no
Etv3	931	781	750	714	756.333	617	991	529	794	0.985582	-0.020952	0.912354	0.991266	down	no
Prkcsh	816	815	937	785	765.848	747	707	591	776	1.07966	0.110573	0.362717	0.894318	up	no
Elavl3	1	0	0	0	0.656746	0	2	2	0	0.266108	-1.90992	0.412871	NA	down	no
Rab3b	9	4	2	4	4.66828	6	9	1	3	0.904417	-0.14494	0.858119	NA	down	no
St8sia6	16	39	61	45	31.4417	38	24	15	16	1.58168	0.661459	0.159037	0.755159	up	no
Fcgrt	685	776	881	497	603.395	550	472	548	450	1.26584	0.3401	0.116236	0.695942	up	no
Nosip	762	756	707	757	720.416	744	617	674	766	0.963208	-0.0540804	0.651258	0.963939	down	no
Pih1d1	475	546	499	532	498.636	449	394	546	550	0.955901	-0.0650669	0.707914	0.970592	down	no
Rps11	1297	1306	1581	1270	1451.75	1281	1568	1557	1737	0.804013	-0.31471	0.0333491	0.477245	down	no
Supt5	1645	1556	1683	1615	1479.99	1427	1782	842	1420	1.08479	0.117417	0.545344	0.940792	up	no
Dll3	0	0	0	4	0.843122	0	0	0	3	1.29041	0.36783	0.894242	NA	up	no
Paf1	1084	969	1222	984	1039.07	926	1142	936	1083	0.943902	-0.0832909	0.51903	0.932134	down	no
Timm50	725	755	752	703	698.733	743	549	638	747	0.992847	-0.0103561	0.942046	0.994611	down	no
Med29	166	151	167	172	150.448	174	109	127	145	1.06894	0.0961799	0.610502	0.957069	up	no
Bicd1	14	30	27	28	19.2791	24	14	3	17	1.57936	0.659343	0.203458	0.805336	up	no
Ncstn	1074	870	943	962	912.56	747	1088	727	946	0.995128	-0.00704548	0.961611	0.996362	down	no
Pex19	1665	1545	1373	1717	1424.86	1587	980	1233	1376	1.0992	0.136459	0.438025	0.915465	up	no
Phyhip	565	332	323	319	391.661	272	387	369	594	0.858553	-0.22002	0.395043	0.90496	down	no
Crhr2	583	1040	792	629	709.522	930	53	720	937	1.04835	0.0681164	0.928609	0.993104	up	no
Inmt	26	21	25	28	30.7931	23	101	8	15	0.623637	-0.681222	0.291801	0.866977	down	no
Cyp4f18	60	27	54	52	36.5342	21	36	32	15	1.65398	0.725944	0.0563592	0.550805	up	no
Impdh1	696	725	795	831	699.001	801	583	500	703	1.07161	0.0997861	0.549789	0.941521	up	no
Psg18	5	2	14	5	6.91121	6	8	14	0	0.811026	-0.30218	0.741911	0.970749	down	no
Dusp3	1137	996	1067	1165	904.863	1014	384	673	895	1.33206	0.413657	0.120871	0.704325	up	no
Prodh	84	79	136	97	122.247	98	229	99	154	0.624281	-0.679732	0.0289414	0.452608	down	no
Dgcr14	326	287	293	277	297.588	257	378	259	313	0.888234	-0.170989	0.275879	0.852693	down	no
Slc25a1	798	948	815	992	666.04	686	367	337	480	1.72976	0.790575	0.000686952	0.0885491	up	no
Dgcr6	80	14	116	14	45.6758	18	86	24	21	1.3533	0.436485	0.535996	0.938104	up	no
Ddr1	2164	1385	1291	1574	1754.39	1201	3043	1324	2139	0.756191	-0.403178	0.156389	0.749986	down	no
Ier3	1031	807	874	976	931.852	627	1691	629	871	0.879381	-0.18544	0.530976	0.936188	down	no
Fosb	80	20	279	380	360.342	136	1701	198	44	0.334344	-1.58059	0.199663	0.801279	down	no
Klc4	374	358	354	325	345.546	354	395	306	306	0.93714	-0.0936639	0.514891	0.931305	down	no
Ercc1	337	330	325	326	323.39	356	351	241	335	0.933594	-0.099133	0.485526	0.925422	down	no
Cyp17a1	122	85	136	64	92.8902	130	98	49	67	1.07185	0.100104	0.769531	0.978148	up	no
As3mt	306	318	401	350	311.333	331	203	302	289	1.10271	0.14105	0.497288	0.926156	up	no
Homer3	136	85	150	106	115.578	106	162	70	119	0.949912	-0.0741348	0.785116	0.98051	down	no
Crtc1	349	276	359	295	291.959	277	282	219	301	1.07505	0.104397	0.465354	0.921768	up	no
Rnf215	378	315	345	327	341.994	283	450	278	375	0.894201	-0.161329	0.351143	0.890839	down	no
Sec14l2	158	121	95	167	165.793	132	210	205	231	0.627558	-0.67218	0.00621914	0.238761	down	no
Aven	334	372	354	406	357.678	370	345	308	382	0.947467	-0.0778521	0.564611	0.946339	down	no
Cp	228	379	397	278	245.727	179	265	128	139	1.64645	0.71936	0.0120427	0.325168	up	no
Crot	741	540	582	491	539.893	559	464	422	563	1.05992	0.0839544	0.590241	0.954677	up	no
Rps6ka1	332	315	316	265	336.916	282	484	307	396	0.759286	-0.397285	0.0362917	0.485361	down	no
Calb2	0	0	0	0	0.381138	1	1	0	1	0.227209	-2.13791	0.413897	NA	down	no
Snrnp200	1519	1472	1540	1659	1372.19	1393	1339	883	1288	1.14934	0.200804	0.17041	0.767678	up	no
Ciao1	684	664	712	694	661.28	688	591	605	671	0.975239	-0.0361721	0.748944	0.972078	down	no
Has1	31	27	60	30	36.9087	17	77	24	31	0.907215	-0.140483	0.772667	0.978148	down	no
Taf6l	460	408	402	357	398.077	396	366	348	465	0.936215	-0.0950879	0.467251	0.922413	down	no
Insig2	898	775	705	943	817.951	875	760	731	883	0.924862	-0.112689	0.398764	0.906084	down	no
Kpna6	1295	1249	1282	1457	1252.94	1392	1076	1060	1261	0.999402	-0.00086233	0.994825	0.999633	down	no
Man1a	567	599	765	515	536.113	474	513	469	413	1.18167	0.24083	0.184142	0.782579	up	no
Itpkc	267	182	199	358	320.036	174	986	165	230	0.591158	-0.758385	NA	NA	down	no
Coq8b	248	217	264	265	240.518	233	302	198	205	0.959216	-0.0600731	0.739101	0.970592	down	no
Brd8	1165	842	1048	828	924.489	793	1070	771	934	0.98409	-0.0231384	0.882519	0.989815	down	no
Kif20a	131	65	138	87	92.673	84	62	104	75	1.15453	0.207303	0.491092	0.92596	up	no
Farsa	728	590	731	730	687.22	656	781	590	716	0.91784	-0.123686	0.325193	0.881052	down	no
Gcdh	520	493	522	510	483.027	505	439	398	500	1.00653	0.00938585	0.93438	0.994191	up	no
Mast2	2333	2067	2714	2598	2263.42	2456	1940	1893	2209	1.03486	0.0494384	0.731485	0.970592	up	no
Dnase2a	492	382	477	369	439.369	324	606	445	425	0.861557	-0.214982	0.313227	0.875546	down	no
Rad23a	1313	1380	1508	1529	1255.22	1255	969	924	1259	1.18229	0.241582	0.0927653	0.653277	up	no
Calr	8173	9440	8773	9314	8007.39	9207	5093	6095	8460	1.1253	0.170309	0.394595	0.90496	up	no
Syce2	99	106	147	130	114.768	104	97	121	115	0.996689	-0.00478447	0.982284	0.99752	down	no
Nfat5	3198	2244	2332	2533	2570.22	2096	3828	1907	2575	0.898163	-0.15495	0.477463	0.923872	down	no
Nob1	731	752	772	904	762.808	694	907	600	774	0.965861	-0.0501125	0.743715	0.971626	down	no
Nqo1	428	502	301	575	434.356	518	295	368	503	0.974583	-0.0371429	0.883799	0.989815	down	no
Ppfia3	142	101	183	61	115.857	76	135	87	152	0.986229	-0.0200051	0.953539	0.995725	down	no
Gys1	2182	2770	3413	2946	2514.93	2845	1355	2228	2477	1.15126	0.203212	0.420796	0.912494	up	no
Ruvbl2	685	588	821	664	641.004	594	584	544	683	1.0396	0.056029	0.687225	0.970056	up	no
Lin7b	29	17	6	9	15.3334	13	17	8	26	0.867985	-0.204258	0.710784	0.970592	down	no
Bax	440	351	355	337	358.387	315	331	391	354	0.957818	-0.0621765	0.693118	0.970592	down	no
Il7r	59	47	25	40	41.194	35	57	22	49	0.956412	-0.0642959	0.855837	0.9884	down	no
Tfam	639	676	586	753	618.114	676	435	563	639	1.03826	0.0541615	0.764846	0.97784	up	no
Zfp81	213	173	161	151	169.566	147	199	156	163	0.947305	-0.0780996	0.656723	0.965	down	no
Efnb3	26	8	48	9	23.172	22	23	29	20	0.864072	-0.210776	0.703626	0.970592	down	no
Mmd	352	314	434	211	307.943	239	373	267	288	1.01672	0.0239188	0.921413	0.991988	up	no
Hlf	204	142	117	181	224.15	163	444	196	342	0.512429	-0.964576	0.00199821	0.142258	down	no
Fam162a	950	1138	924	1273	1107.82	1149	768	1362	1261	0.850355	-0.233863	0.305224	0.875546	down	no
Rpl8	11141	11529	11615	12075	12055	10963	12556	11982	14640	0.838923	-0.25339	0.0277527	0.442561	down	no
Ssbp2	456	351	265	348	384.354	317	537	375	430	0.772969	-0.371517	0.0786876	0.617124	down	no
Fancl	95	76	68	82	81.0356	91	45	86	107	0.880518	-0.183575	0.509805	0.930486	down	no
Brinp2	3	1	2	0	0.698732	0	0	0	0	7.26755	2.86147	0.194175	NA	up	no
Gstm5	524	533	433	538	511.537	526	411	542	587	0.886594	-0.173655	0.29426	0.869091	down	no
Gstm7	54	35	25	17	25.2046	31	8	16	20	1.56718	0.648171	0.17731	0.776759	up	no
Gstm3	0	1	0	0	0.251125	0	1	0	0	0.904281	-0.145157	0.967235	NA	down	no
Stat3	3836	3492	3184	4031	3540.84	2880	4445	2981	3628	0.946802	-0.0788649	0.625046	0.957759	down	no
Stat5a	575	461	431	404	425.54	448	355	338	424	1.0805	0.111704	0.467119	0.922374	up	no
Ptrf	4909	4852	5147	4676	4400.04	4306	3268	4054	4197	1.11716	0.159834	0.247207	0.834219	up	no
Map3k11	569	541	600	526	538.471	447	675	420	557	0.968543	-0.046112	0.777464	0.978683	down	no
Akt2	4183	3728	3631	3957	3765.99	4198	2835	3350	4395	0.949953	-0.0740717	0.632892	0.960952	down	no
Dnaja3	1148	1368	1363	1607	1287.22	1381	957	1127	1389	1.02656	0.037823	0.834178	0.986951	up	no
Hmox2	530	509	463	550	478.373	519	327	438	511	1.0336	0.0476847	0.789416	0.981147	up	no
Cdip1	1387	1133	1125	1348	1299.83	1432	1485	1130	1383	0.832495	-0.264486	0.0282535	0.445537	down	no
Map3k20	4026	4157	4384	4770	4238.44	4277	3133	4291	4936	0.943142	-0.0844533	0.617451	0.957069	down	no
Cwc15	1264	1306	1342	1435	1296.65	1371	1103	1163	1426	0.957816	-0.0621793	0.627319	0.958409	down	no
Col5a3	714	599	1043	619	547.328	427	447	305	308	1.81053	0.856411	0.00023553	0.0548978	up	no
Dnmt1	1118	922	1320	902	988.914	847	967	830	1066	1.04157	0.0587588	0.708892	0.970592	up	no
Ppan	954	808	1160	927	941.855	819	1217	758	930	0.938348	-0.0918053	0.614422	0.957069	down	no
Angptl2	1558	1220	1672	693	1000.52	1012	296	809	869	1.54682	0.629306	0.0904596	0.647325	up	no
Cacna1e	25	28	14	20	26.6423	36	36	19	35	0.629158	-0.668505	0.0543997	0.543819	down	no
Cacna1b	3	1	7	1	2.46403	3	0	2	3	1.35631	0.439691	0.691038	NA	up	no
Trmt10a	137	125	154	117	126.592	116	138	103	129	0.994581	-0.00783953	0.963837	0.996854	down	no
Etv1	101	88	71	63	65.248	64	37	47	59	1.4098	0.495489	0.0554998	0.549314	up	no
Kifc2	162	113	147	86	133.312	89	214	117	143	0.816687	-0.292146	0.325762	0.881495	down	no
Psap	10795	10230	9357	8851	8944.24	7914	7388	8588	8849	1.08057	0.111799	0.376296	0.899453	up	no
Ikbkg	673	652	634	821	658.463	683	718	450	677	1.0018	0.00259823	0.98753	0.999007	up	no
Wars2	165	126	150	177	146.723	139	160	123	141	0.993039	-0.0100776	0.952667	0.995725	down	no
Atn1	186	159	223	150	183.387	179	210	169	194	0.864453	-0.21014	0.23447	0.828072	down	no
Phb2	1628	1614	1664	1759	1606.17	1647	1481	1404	1707	0.968595	-0.0460343	0.649372	0.963939	down	no
Ptpn6	417	382	330	248	339.285	271	284	369	422	0.923018	-0.115569	0.599673	0.955606	down	no
Eno2	120	106	117	86	84.3208	66	70	59	61	1.51438	0.598731	0.0028355	0.175963	up	no
Emg1	1345	1299	1237	1350	1313.42	1446	1016	1361	1460	0.893798	-0.161979	0.298833	0.873042	down	no
Lpcat3	822	847	660	912	652.737	707	535	342	476	1.43062	0.516643	0.0183521	0.370856	up	no
Atp6v1f	1070	1169	934	1081	1089.91	1016	1037	1156	1254	0.862127	-0.214027	0.126626	0.712326	down	no
Il12b	0	0	0	0	0.12168	0	0	0	1	0.548478	-0.866495	0.806301	NA	down	no
Clcn5	173	235	219	190	181.715	158	144	177	163	1.15071	0.20253	0.292868	0.867582	up	no
Clcn3	974	899	797	1125	918.602	988	858	794	946	0.958299	-0.0614521	0.669041	0.966147	down	no
Hif3a	16	5	32	24	18.9963	8	59	2	8	0.920479	-0.119543	0.888036	0.989906	down	no
Pde1c	37	21	34	27	27.2284	42	12	25	21	1.06596	0.0921467	0.824066	0.986064	up	no
Utp20	786	725	743	958	771.056	738	793	637	823	0.974864	-0.0367266	0.785412	0.98051	down	no
Spic	9	9	2	6	5.3359	2	0	8	7	1.36399	0.447838	0.615438	NA	up	no
9330159F19Rik	188	151	150	153	166.926	296	96	159	140	0.833754	-0.262306	0.415984	0.910961	down	no
Cul3	2569	2857	2860	3481	2764.57	2966	2787	2090	2626	1.02227	0.0317823	0.838898	0.986951	up	no
Sst	0	0	1	0	0.119908	0	0	0	0	1.49089	0.576177	0.870481	NA	up	no
Il11	14	11	16	8	12.2933	9	11	17	12	0.897101	-0.156658	0.734743	0.970592	down	no
Large1	440	507	563	473	452.256	447	324	433	445	1.08745	0.120946	0.497729	0.926166	up	no
Ddx56	1054	1276	1073	1480	1205.44	1124	1141	1119	1399	0.928125	-0.10761	0.508275	0.929724	down	no
Tmed4	1014	1071	936	1104	985.228	1062	746	943	1029	0.986617	-0.0194385	0.902538	0.991156	down	no
Col26a1	31	36	38	21	25.6595	15	10	34	21	1.40576	0.491353	0.262382	0.842429	up	no
Bid	170	161	120	152	130.053	131	88	100	130	1.21606	0.282214	0.161174	0.757694	up	no
Ralb	655	568	623	584	550.791	490	557	471	490	1.09333	0.128728	0.25947	0.840402	up	no
Ppp1cc	1996	1844	2000	2223	1868.59	1771	1746	1484	1998	1.04634	0.0653496	0.548886	0.941367	up	no
Dnajb11	1469	1726	1520	1702	1522.09	1709	1171	1336	1588	1.0029	0.00418356	0.979426	0.996854	up	no
Tbccd1	256	250	221	216	231.436	232	214	226	241	0.933309	-0.099574	0.476799	0.923872	down	no
Clec11a	129	71	142	50	66.2915	49	14	37	54	2.29558	1.19886	0.00601939	0.235448	up	no
Zfp324	101	104	82	121	97.5184	84	100	92	99	0.98472	-0.0222139	0.910305	0.991266	down	no
Gab2	345	320	309	265	275.732	240	341	166	246	1.1356	0.183456	0.375193	0.898763	up	no
Coro1c	716	651	607	593	601.31	477	622	529	649	1.02112	0.0301482	0.819369	0.98508	up	no
Tax1bp1	3643	3190	2839	3964	3448.94	3033	5026	2665	3357	0.879562	-0.185144	0.369733	0.897655	down	no
Psg17	1	2	0	2	0.740571	0	0	1	0	3.74597	1.90534	0.328529	NA	up	no
Ctse	3	1	0	1	0.981867	1	1	1	0	1.46676	0.552637	0.723903	NA	up	no
Ndrg2	19450	18572	16615	21980	18389	19112	13722	17496	20749	0.975089	-0.0363948	0.825417	0.986426	down	no
Mettl17	494	442	403	337	427.516	352	557	391	455	0.864423	-0.21019	0.255119	0.837354	down	no
Arhgef40	682	479	714	453	458.841	382	343	342	333	1.49624	0.581341	0.00204688	0.143916	up	no
Pnpla6	635	415	594	500	515.555	447	645	426	491	0.964323	-0.0524115	0.774872	0.978163	down	no
Mcoln1	900	665	658	640	736.577	556	1113	603	790	0.847395	-0.238893	0.287305	0.862626	down	no
Arhgef18	565	446	457	484	540.711	465	913	407	602	0.744064	-0.426502	0.069926	0.58941	down	no
Pkn2	1293	1172	1182	1445	1197.93	1210	1281	943	1117	1.01413	0.0202492	0.878289	0.989156	up	no
Cd33	69	51	65	33	43.9872	29	47	23	42	1.40622	0.491827	0.12712	0.712326	up	no
Etfb	32	29	20	27	29.1468	19	24	48	32	0.783533	-0.351934	0.358113	0.893706	down	no
Nkg7	3	6	5	8	7.39756	8	12	5	12	0.545777	-0.873616	0.138247	0.725898	down	no
Stxbp2	830	616	664	525	696.743	538	1070	583	772	0.806151	-0.310878	0.177819	0.777785	down	no
Pcp2	0	0	0	0	0.275057	1	0	1	0	0.324355	-1.62435	0.645192	NA	down	no
Sgce	186	156	194	144	132.679	112	100	98	87	1.5436	0.626301	0.000915747	0.0955917	up	no
Chn2	53	33	43	26	30.6613	16	31	22	26	1.47242	0.558192	0.0997471	0.662615	up	no
Wwox	160	148	127	196	149.748	147	137	128	162	0.996428	-0.00516274	0.977481	0.996854	down	no
Slbp	373	338	449	408	369.081	340	277	393	382	1.01524	0.0218209	0.905692	0.991201	up	no
Tyr	3	4	89	0	11.499	0	0	0	0	119.261	6.89797	NA	NA	up	no
Ghrhr	0	0	0	0	0.259458	1	1	0	0	0.329525	-1.60154	0.649994	NA	down	no
Aqp1	2942	3921	3829	3108	2760.57	3073	1956	1813	1677	1.46701	0.552881	0.017654	0.368999	up	no
Arid3b	90	68	63	70	70.2492	68	85	55	67	0.957208	-0.0630961	0.771415	0.978148	down	no
Cnn2	676	545	767	562	555.717	423	458	502	554	1.18877	0.249473	0.13022	0.715391	up	no
Polr2e	1063	1185	1063	1179	1090.86	1117	928	986	1236	0.955148	-0.0662042	0.617516	0.957069	down	no
Abca13	5	0	1	0	0.952528	0	1	1	0	2.5966	1.37662	0.492921	NA	up	no
Myo9b	1708	1202	1314	1099	1237.46	1002	1539	998	1126	1.02998	0.0426168	0.820776	0.985127	up	no
Hdac9	82	181	151	113	114.544	133	37	99	124	1.22269	0.290063	0.463745	0.921579	up	no
Ly9	63	50	59	12	40.9013	26	7	62	49	1.13277	0.179859	0.771098	0.978148	up	no
Cd244	30	41	22	15	20.9794	23	14	8	18	1.56643	0.647478	0.14665	0.738308	up	no
Adgre1	249	392	258	148	218.114	169	68	253	215	1.33407	0.415836	0.30681	0.875546	up	no
Mtfp1	140	194	177	201	171.485	226	75	165	195	0.977023	-0.0335358	0.916354	0.991266	down	no
Rab23	243	233	261	201	215.46	176	239	161	225	1.06461	0.0903192	0.592602	0.954677	up	no
Rab11a	1015	1131	1010	1248	1068.88	1064	912	1005	1190	0.957448	-0.062734	0.661554	0.966132	down	no
Eif2b2	680	589	633	727	597.233	744	469	402	578	1.08847	0.122295	0.528882	0.935835	up	no
Dlst	3370	3243	3629	3686	3331	3588	2885	3053	3282	0.983253	-0.0243647	0.844155	0.986951	down	no
Pgf	94	80	80	83	69.6154	61	79	46	41	1.34092	0.423223	0.0920459	0.65094	up	no
Ulk2	1224	1131	1071	1333	1121.5	1200	950	971	1140	1.01072	0.0153834	0.907558	0.991201	up	no
Ccl24	4	3	6	1	3.35915	3	4	3	3	0.973175	-0.039229	0.962027	NA	down	no
Dgkq	241	148	159	176	198.506	173	261	152	289	0.752769	-0.409721	0.075891	0.608286	down	no
Grap	99	102	86	89	80.4262	78	72	75	46	1.24599	0.317295	0.193546	0.794206	up	no
Pou1f1	1	3	1	2	2.40695	1	8	2	1	0.532098	-0.910237	0.408388	NA	down	no
Chmp2b	950	909	817	1114	923.998	887	985	801	960	0.945772	-0.0804363	0.54657	0.940847	down	no
Plod3	744	680	711	684	635.362	521	623	548	611	1.10741	0.147186	0.170189	0.767678	up	no
Ap1s1	857	917	946	908	821.246	731	567	825	849	1.10222	0.140408	0.416583	0.911116	up	no
Mapk13	511	482	399	417	600.407	414	1276	565	714	0.554219	-0.851471	0.00482123	0.218091	down	no
Srpk1	1464	1288	1400	1376	1361.33	1230	1778	1120	1283	0.925883	-0.111098	0.477955	0.923872	down	no
Pax3	26	7	10	6	10.2101	17	2	4	12	1.25877	0.332013	0.645419	0.962724	up	no
Lbr	500	447	386	419	400.737	390	364	305	425	1.07083	0.0987235	0.454729	0.92053	up	no
Crabp2	301	155	130	182	177.096	162	142	151	212	1.03611	0.0511756	0.843687	0.986951	up	no
Nes	2792	4429	4104	3822	3045.18	3517	887	2003	3094	1.45626	0.542271	0.13136	0.717701	up	no
Bcan	5	11	9	3	4.42079	2	2	3	1	3.15891	1.65943	0.0463817	NA	up	no
Hapln2	5	1	0	7	5.98892	9	7	9	9	0.342473	-1.54594	0.0471389	0.524045	down	no
Prcc	944	1022	949	1153	967.807	932	984	887	894	0.99564	-0.00630345	0.962045	0.996362	down	no
Rrnad1	455	344	404	322	404.928	336	565	362	461	0.801352	-0.319493	0.0968614	0.659767	down	no
Hdgf	5284	5525	5985	6222	5886.98	5755	5794	5989	6533	0.865703	-0.208056	0.0796698	0.618987	down	no
Slc25a18	12	8	1	6	8.16015	5	22	8	3	0.635226	-0.654657	0.410702	0.909342	down	no
Thop1	563	620	695	670	569.593	533	500	461	547	1.13315	0.180334	0.172461	0.769416	up	no
Apba3	897	914	974	966	902.043	885	916	757	941	0.973156	-0.0392577	0.706379	0.970592	down	no
Matk	20	33	31	30	27.1115	24	20	28	31	1.00477	0.00686929	0.983347	0.997735	up	no
Pias4	524	470	569	570	526.33	473	626	438	560	0.923669	-0.114552	0.426502	0.913855	down	no
Map2k1	1282	1274	1199	1531	1228.05	1307	1043	1009	1239	1.04242	0.0599372	0.669822	0.966585	up	no
Sgta	1713	1767	1742	1827	1720.08	1705	1667	1574	1807	0.945785	-0.0804161	0.390952	0.90457	down	no
Nmrk2	685	883	631	698	775.2	1339	139	997	773	0.7988	-0.324094	0.503868	0.927647	down	no
Tmem242	961	896	821	862	830.057	916	499	883	819	1.02026	0.0289434	0.893165	0.990152	up	no
Dtx2	402	356	383	427	396.33	357	487	358	409	0.881631	-0.181753	0.207803	0.807142	down	no
Zp3	0	0	1	0	0.119908	0	0	0	0	1.49089	0.576177	0.870481	NA	up	no
Hspb1	19990	24785	34149	28018	25047.6	19820	22774	24207	27243	1.03279	0.046553	0.81744	0.98508	up	no
Rasa4	617	662	678	643	575.471	593	332	587	510	1.15635	0.209577	0.337479	0.886001	up	no
Syt5	7	4	1	3	4.42835	2	15	0	4	0.654153	-0.612299	0.55971	NA	down	no
Hnrnpa2b1	13410	12619	14736	12427	12763.3	12141	11665	12119	13360	0.975936	-0.0351422	0.746698	0.971719	down	no
Fxyd4	6	3	5	3	3.71578	3	6	3	1	1.17241	0.229476	0.775756	NA	up	no
Ccdc130	226	196	230	255	223.403	214	250	195	228	0.926354	-0.110364	0.455488	0.92053	down	no
Mri1	458	404	484	478	467.177	509	506	368	546	0.860003	-0.217587	0.111703	0.686147	down	no
Prkacb	1016	986	1007	882	864.789	870	592	722	902	1.14192	0.191466	0.231018	0.824038	up	no
Sgsh	108	105	97	75	91.3489	80	64	84	123	0.995591	-0.00637436	0.97899	0.996854	down	no
Chd5	35	27	15	14	24.0272	16	45	15	27	0.803129	-0.316296	0.493577	0.92596	down	no
Cstb	1412	1176	984	1133	1122.3	918	997	1192	1203	0.981993	-0.0262154	0.873053	0.98886	down	no
Sh2b2	142	129	191	149	116.04	101	91	62	80	1.66108	0.732119	0.000757834	0.0911548	up	no
Pex5	729	634	716	743	645.187	606	711	448	623	1.07403	0.103035	0.471212	0.922826	up	no
Jkamp	257	248	244	271	236.588	249	176	207	252	1.04486	0.0633151	0.695856	0.970592	up	no
Cd44	4991	4135	3626	3734	3649.01	3107	3489	3204	3161	1.14521	0.19561	0.140156	0.728055	up	no
Slc1a2	10	7	13	4	8.1767	11	11	4	6	0.963887	-0.0530643	0.928543	0.993096	down	no
Eif2ak4	360	253	275	229	253.645	211	331	171	223	1.08056	0.111773	0.615905	0.957069	up	no
Wdr1	2717	2749	3093	2852	2593.45	2202	2047	2747	2407	1.09195	0.126913	0.430518	0.914234	up	no
Slc2a9	44	45	42	24	34.3996	29	28	33	32	1.14666	0.197437	0.514716	0.931305	up	no
Wisp1	130	89	282	83	97.1829	74	32	67	37	2.48031	1.31052	0.00347224	0.192417	up	no
Ndrg1	630	623	491	590	574.524	355	1090	383	464	0.927419	-0.108706	0.74229	0.970912	down	no
4930550C14Rik	26	41	15	29	38.3337	36	22	79	51	0.526672	-0.925022	0.0461369	0.51646	down	no
Man2b1	831	694	741	578	690.309	522	925	560	709	0.949583	-0.074634	0.709066	0.970592	down	no
Klf5	165	209	195	255	267.622	208	527	256	311	0.577556	-0.791967	0.00657402	0.2453	down	no
Wdr83	402	362	482	353	357.43	347	278	307	350	1.12823	0.174067	0.282484	0.858604	up	no
Prdx2	1581	1561	1685	1510	1548.03	1480	1220	1732	1617	0.943122	-0.0844836	0.603457	0.956489	down	no
Polr2a	1219	1123	1480	1436	1223.07	1119	1667	769	1053	1.03992	0.0564754	0.800922	0.983135	up	no
Shbg	2	3	1	3	3.1616	7	5	2	2	0.510565	-0.969835	0.278023	NA	down	no
Senp3	998	946	946	1000	951.876	943	1026	822	964	0.938669	-0.0913114	0.349549	0.890827	down	no
Corin	145	10	93	2	33.8135	10	11	7	10	5.83394	2.54447	0.00327998	0.189826	up	no
Plekha8	204	178	199	198	182.337	183	166	143	199	1.02282	0.0325475	0.820725	0.985127	up	no
Spc25	110	130	160	145	123.64	126	69	153	94	1.10299	0.141424	0.635266	0.960952	up	no
Dnah2	17	12	21	15	16.6341	20	14	12	23	0.856888	-0.222821	0.570546	0.94767	down	no
Ripk4	423	319	276	416	440.339	269	933	359	528	0.625009	-0.678052	0.0449871	0.513632	down	no
Ufd1	1283	1306	1299	1533	1385.16	1390	1692	1164	1439	0.866424	-0.206856	0.138102	0.725898	down	no
Zfp287	48	53	51	35	42.8804	33	37	41	47	1.07189	0.100152	0.705706	0.970592	up	no
Prlr	505	384	183	310	349.847	339	448	284	364	0.869634	-0.20152	0.467802	0.922689	down	no
Letm1	1056	1113	1267	1313	1111.06	1203	979	904	1099	1.03013	0.0428318	0.767188	0.978098	up	no
Ubqln1	1945	2231	2225	2678	2063.27	1997	1967	1649	1914	1.09548	0.131565	0.3639	0.894893	up	no
Fgfr4	146	149	141	151	129.058	144	67	108	135	1.17082	0.227516	0.353505	0.891023	up	no
Cadm3	134	251	239	174	162.298	107	185	100	122	1.42049	0.506389	0.074584	0.604308	up	no
Fcer1a	0	0	9	2	2.33674	1	2	1	4	1.28145	0.357781	0.790987	NA	up	no
Txn2	2011	2407	2256	2380	2240.38	2422	1573	2436	2420	0.923768	-0.114398	0.554502	0.943777	down	no
Casp14	99	50	49	76	89.2664	77	182	77	103	0.564241	-0.825616	0.0148861	0.350844	down	no
Slc1a6	2	3	2	2	2.07016	2	1	0	5	1.04854	0.0683802	0.950152	NA	up	no
Slc1a3	165	178	296	129	149.573	157	132	76	81	1.56415	0.645379	0.0495619	0.530851	up	no
Crbn	470	467	421	531	461.332	479	549	348	444	0.942967	-0.0847204	0.59834	0.955606	down	no
Il5ra	1	4	0	0	1.14029	3	0	1	0	1.12551	0.170576	0.928466	NA	up	no
Msh6	556	538	547	542	549.188	496	644	521	557	0.89071	-0.166973	0.182874	0.780426	down	no
Fbxo11	1372	1119	1224	1330	1247.36	1147	1700	912	1238	0.917349	-0.124457	0.489398	0.92596	down	no
Mlxipl	788	841	1062	909	850.923	975	324	925	993	1.00978	0.0140413	0.96525	0.996854	up	no
Tbl2	436	396	500	453	418.584	424	397	348	414	1.02179	0.031096	0.810127	0.983769	up	no
Wbscr22	568	559	652	586	564.493	505	538	510	619	0.987409	-0.0182807	0.880491	0.989815	down	no
Mcm5	502	409	600	479	435.389	358	285	432	444	1.18028	0.239128	0.239267	0.828427	up	no
Hmox1	1303	1480	1682	1620	1335.31	921	1119	1247	1384	1.18075	0.239707	0.173283	0.769463	up	no
Mprip	3421	2571	2826	2368	2775.88	2228	4235	2030	2688	0.907726	-0.139671	0.54224	0.940102	down	no
Cic	1777	1447	1649	1436	1544.33	1227	1926	1208	1777	0.934592	-0.0975911	0.563379	0.946339	down	no
Pafah1b3	162	126	173	139	150.877	114	143	169	183	0.888993	-0.169756	0.413516	0.909888	down	no
Il27ra	26	25	27	28	20.1565	18	11	13	16	1.65543	0.727202	0.0358591	0.482177	up	no
Prkaca	1457	1604	1653	1516	1399.33	1719	685	1210	1416	1.12094	0.164709	0.523117	0.934051	up	no
Asf1b	187	153	162	241	183.947	199	117	191	225	0.91675	-0.1254	0.612021	0.957069	down	no
Myl10	1	0	4	0	1.02361	0	0	3	0	1.40293	0.488441	0.828076	NA	up	no
Ddx39	882	804	935	938	875.88	852	792	872	947	0.928866	-0.106458	0.381572	0.900542	down	no
Dnajb1	641	497	564	698	615.667	445	887	532	682	0.85558	-0.225025	0.304498	0.875546	down	no
Msh4	4	0	3	4	1.93603	3	2	0	0	1.97798	0.984028	0.470708	NA	up	no
Usp40	570	449	454	512	481.057	449	567	417	450	0.952277	-0.070547	0.621526	0.957759	down	no
Kbtbd4	12	4	2	6	8.79404	15	6	10	15	0.468332	-1.0944	0.0785637	0.617124	down	no
Celf1	244	161	187	244	207.253	259	177	188	204	0.909672	-0.136582	0.499435	0.926909	down	no
Ndufs3	140	142	58	192	173.084	550	106	132	44	0.572634	-0.804316	0.316058	0.876186	down	no
Por	1099	869	906	946	812.779	654	1102	468	548	1.24977	0.321666	0.196344	0.796761	up	no
Igf1r	1294	1157	1203	1328	1227.34	1019	1743	940	1189	0.925626	-0.111499	0.564387	0.946339	down	no
Insr	1362	1222	1348	1438	1257.82	1153	1558	952	1097	1.02315	0.033021	0.839471	0.986951	up	no
Fcer2a	0	1	1	0	0.371033	0	1	0	0	1.51043	0.594964	0.826386	NA	up	no
Cyp2a5	4	1	0	7	4.13288	1	14	3	3	0.51704	-0.951653	0.38635	NA	down	no
Atp4a	11	14	3	13	8.49503	10	6	4	8	1.33441	0.416198	0.489486	0.92596	up	no
Trim28	1810	1816	2038	1821	1815.92	1652	1990	1609	1845	0.956403	-0.0643097	0.571283	0.94767	down	no
Ube2m	1343	1495	1597	1594	1478.47	1464	1314	1461	1574	0.939099	-0.0906512	0.499319	0.926909	down	no
Adcy9	230	249	226	295	208.539	236	160	100	197	1.31967	0.400173	0.10117	0.664319	up	no
Mef2c	5334	5735	6137	4964	5058.94	6491	1339	5160	5444	1.08352	0.115727	0.760758	0.976908	up	no
Ctr9	608	511	570	556	545.261	562	551	481	542	0.950357	-0.0734578	0.487717	0.92596	down	no
Eif4g2	15344	15565	15035	18175	15098.1	16221	11441	13446	16125	1.01496	0.021426	0.889645	0.990143	up	no
Mrvi1	199	199	152	140	114.977	125	51	28	52	2.45181	1.29385	0.000735252	0.0911548	up	no
Pcyt1a	1599	1558	1464	1807	1467.57	1603	1148	1228	1408	1.07984	0.110813	0.458586	0.921466	up	no
Zfp592	614	483	566	524	559.305	489	794	458	565	0.859825	-0.217885	0.239462	0.828521	down	no
Psmd4	4950	5694	5695	6565	5575.95	5368	6013	4803	5652	0.953148	-0.0692283	0.61177	0.957069	down	no
Tmod4	3333	3686	2817	3710	3317.98	3856	1597	3806	3718	0.939415	-0.0901661	0.748248	0.97194	down	no
Insrr	3	2	0	1	1.10733	2	0	1	0	1.76026	0.815785	0.615877	NA	up	no
Cabp5	0	0	1	0	0.263881	0	0	1	0	0.904281	-0.145157	0.967235	NA	down	no
Snx6	1024	1096	942	979	983.441	910	829	1090	999	0.950763	-0.0728419	0.642122	0.962724	down	no
Mthfd2	308	449	344	395	348.563	412	213	330	342	1.04468	0.0630676	0.794531	0.981792	up	no
Kit	147	121	374	109	123.665	93	68	40	64	2.58626	1.37087	0.000968228	0.09619	up	no
Tomm40l	131	154	154	130	131.089	128	81	123	153	1.06411	0.0896437	0.691296	0.970592	up	no
Apoa2	1	2	3	0	1.65523	3	2	2	0	0.768396	-0.380078	0.768373	NA	down	no
Pan2	897	636	734	621	731.59	632	1038	576	754	0.872137	-0.197374	0.325225	0.881052	down	no
Cs	5997	6169	6190	6674	5726.69	6199	4068	5225	5510	1.07677	0.106707	0.511122	0.931305	up	no
Ampd3	1988	1834	1704	2498	1996.12	1741	3056	1377	1862	0.90948	-0.136886	0.56958	0.946982	down	no
Bcas2	1133	979	1065	1069	1112.06	1441	1010	1025	1178	0.82472	-0.278024	0.0575297	0.553566	down	no
Sh2d1a	6	0	0	1	1.32315	0	0	2	2	1.51133	0.595817	0.746332	NA	up	no
Ctcf	1276	1084	1380	1182	1189.02	1080	1304	1015	1242	0.96127	-0.0569859	0.641468	0.962654	down	no
Pard6a	102	100	103	87	104.673	111	116	101	117	0.797773	-0.325949	0.0525875	0.537953	down	no
Agrp	1	5	13	6	8.24173	10	15	8	7	0.570437	-0.809861	0.232018	0.825301	down	no
Pvalb	28502	46022	31983	45043	40069.8	43028	28651	50259	44822	0.82068	-0.285109	0.259908	0.840821	down	no
Tfap4	234	276	293	247	268.079	194	333	276	291	0.870323	-0.200377	0.323407	0.880724	down	no
Ranbp1	111	80	40	55	84.3095	119	89	106	69	0.664845	-0.58891	0.0798822	0.619611	down	no
Cd247	12	20	15	10	13.2579	10	11	15	13	1.05232	0.073571	0.868042	0.988811	up	no
Rfx5	172	155	173	125	155.798	163	158	126	181	0.903534	-0.146349	0.393292	0.90496	down	no
Psmb4	3492	4046	3946	4580	3919.65	4023	3477	3826	3999	0.948974	-0.0755595	0.600805	0.956375	down	no
Mmp8	75	57	79	71	59.3072	50	57	45	46	1.28705	0.364067	0.102029	0.666167	up	no
Slc30a4	24	33	36	29	25.876	20	25	13	30	1.27023	0.345085	0.310213	0.875546	up	no
Sqrdl	272	343	391	298	288.673	317	184	247	270	1.16091	0.215258	0.329899	0.883701	up	no
Bloc1s6	444	523	506	541	467.373	565	284	405	487	1.04904	0.0690726	0.756996	0.975039	up	no
Metap1	1046	1134	1116	1308	1119.85	1134	1075	959	1221	0.953167	-0.0691997	0.584044	0.952624	down	no
Gpr108	736	721	697	715	697.542	756	722	574	683	0.950827	-0.0727459	0.525756	0.934184	down	no
Tnfsf14	19	25	13	18	13.9194	11	4	17	5	1.79799	0.846387	0.120226	0.703263	up	no
Gata6	157	89	70	115	100.317	51	169	54	111	1.01944	0.0277785	0.943221	0.994611	up	no
Rsl1d1	1844	1992	2095	2535	1999.11	2117	1920	1533	2047	1.01152	0.0165303	0.914292	0.991266	up	no
Cnga2	1	1	2	0	3.51063	2	16	5	0	0.156357	-2.67708	0.0428111	NA	down	no
Apc	1453	1201	1087	1224	1173.88	1083	1408	879	1132	0.999699	-0.000434012	0.997745	0.999633	down	no
Reep5	3611	3119	2813	3177	2971.61	2777	2753	2647	3029	1.02558	0.0364408	0.715978	0.970592	up	no
Ergic3	1120	981	977	875	932.51	735	955	917	936	1.00626	0.00900226	0.949152	0.995725	up	no
Uqcc1	1695	1625	1204	2160	1544.54	1703	1077	1213	1779	1.05221	0.0734272	0.743443	0.971626	up	no
Spo11	6	11	8	2	4.93274	6	1	3	3	1.88323	0.913208	0.252534	NA	up	no
Ncoa2	710	570	591	574	587.944	524	825	420	525	0.966613	-0.048989	0.809379	0.983447	down	no
Trh	1	0	1	0	0.916645	1	0	3	1	0.349323	-1.51737	0.394525	NA	down	no
Nr2c2	227	178	177	178	189.958	210	240	130	190	0.895838	-0.15869	0.415785	0.910882	down	no
Nr2c1	221	214	206	186	204.476	192	241	176	206	0.919499	-0.12108	0.420859	0.912494	down	no
Smpd4	714	565	705	597	614.727	581	644	546	592	0.986629	-0.0194207	0.875047	0.988866	down	no
Pex1	214	191	174	148	175.045	188	206	148	137	0.96586	-0.0501147	0.804071	0.983135	down	no
Otx1	3	3	4	1	1.94417	2	2	0	1	2.00952	1.00685	0.369939	NA	up	no
Kctd20	1147	993	1130	1119	1100.75	868	1678	847	1068	0.894205	-0.161322	0.457517	0.920715	down	no
Itgae	20	25	16	12	16.1232	20	17	10	10	1.16039	0.214605	0.62129	0.957759	up	no
Ctns	373	276	358	257	314.551	266	419	291	285	0.903991	-0.14562	0.476208	0.923872	down	no
P2rx5	275	276	375	431	327.844	367	210	332	360	0.967122	-0.0482308	0.845264	0.986951	down	no
Shpk	91	116	80	83	84.2167	56	102	60	92	1.08928	0.123369	0.628699	0.958846	up	no
Trpv1	19	11	14	6	11.4566	10	13	13	6	1.06129	0.0858137	0.867784	0.988811	up	no
Ephb3	483	270	430	280	357.03	226	425	346	417	0.932812	-0.100342	0.695783	0.970592	down	no
Tuft1	415	323	223	303	390.66	265	685	393	512	0.617291	-0.695977	0.0149493	0.350844	down	no
Rcn1	993	1120	1006	1020	904.62	921	626	760	845	1.18867	0.249354	0.119289	0.701593	up	no
Dnase1	46	23	31	25	29.097	32	44	14	21	1.01843	0.0263492	0.947475	0.995571	up	no
Trap1	1740	1773	1748	1869	1646.46	1657	1444	1426	1586	1.05588	0.0784441	0.463394	0.921579	up	no
Naa60	399	393	424	377	381.892	323	404	329	423	0.977812	-0.0323703	0.804367	0.983135	down	no
1700037C18Rik	69	59	61	48	59.217	62	38	68	69	0.900281	-0.151553	0.570743	0.94767	down	no
Ankrd13d	80	62	60	52	65.2758	48	60	82	78	0.851684	-0.231611	0.376434	0.899453	down	no
Tyrp1	37	5	171	9	27.6183	3	5	0	2	20.4893	4.3568	0.000905124	0.0955917	up	no
Tpr	2098	2086	2170	2496	2006.66	2060	1959	1396	1927	1.0967	0.133174	0.346057	0.889428	up	no
Pdc	0	3	5	0	1.22056	1	0	0	1	3.70475	1.88938	0.317272	NA	up	no
BC003331	866	750	813	805	771.893	739	754	699	779	0.984119	-0.0230953	0.803601	0.983135	down	no
Prg4	1329	1416	2741	1754	1522.01	646	3103	619	730	1.30267	0.38147	0.544525	0.940792	up	no
Dhx34	236	222	215	196	200.141	173	181	190	197	1.05923	0.0830093	0.56551	0.94669	up	no
Kptn	192	194	164	182	188.512	198	159	209	208	0.853156	-0.229118	0.182013	0.780426	down	no
Napa	3262	2909	3196	3457	3195.52	3336	3213	2906	3356	0.906072	-0.142302	0.131991	0.718205	down	no
Sra1	1678	1542	1612	1601	1592.28	1574	1671	1448	1652	0.917688	-0.123925	0.129002	0.714242	down	no
Atp5g1	2709	2914	3018	3238	2885.52	3081	1941	3134	3050	0.95583	-0.0651743	0.741265	0.970749	down	no
Snf8	523	534	536	565	545.176	520	541	562	581	0.8852	-0.175924	0.14311	0.732779	down	no
Tbcb	974	1013	920	982	982.744	1014	961	978	1023	0.884334	-0.177336	0.101318	0.664319	down	no
Inpp5k	966	715	740	783	891.999	741	1552	736	915	0.736504	-0.441234	0.0684197	0.586479	down	no
Crkl	475	412	389	555	410.533	417	370	277	425	1.11828	0.161281	0.348646	0.89078	up	no
Upk3bl	1	2	0	1	0.990571	0	4	0	0	0.92171	-0.117615	0.951548	NA	down	no
Eps8l1	264	163	157	142	180.463	110	296	145	179	0.898233	-0.154838	0.619052	0.957125	down	no
Clint1	1447	1401	1404	1676	1388.13	1328	1597	1031	1297	1.0253	0.0360523	0.807645	0.983207	up	no
Prss16	33	21	26	32	27.4473	23	17	34	34	0.932249	-0.101213	0.77102	0.978148	down	no
Cdkal1	253	238	237	254	235.404	228	220	228	231	0.977998	-0.0320973	0.807522	0.983207	down	no
5430419D17Rik	10	22	14	21	13.5446	17	8	4	14	1.4357	0.521754	0.315959	0.876186	up	no
Htra1	1395	831	804	812	879.771	651	1019	644	979	1.05557	0.0780168	0.7252	0.970592	up	no
Zbtb17	767	677	774	689	699.892	632	667	680	734	0.968043	-0.0468563	0.679279	0.969223	down	no
Clcnkb	3	5	0	3	2.19515	3	1	0	3	1.45456	0.540579	0.650353	NA	up	no
Fam131c	12	5	17	6	7.40899	3	10	2	6	1.73786	0.797315	0.243624	0.832791	up	no
Fblim1	354	280	358	233	227.69	201	167	144	118	1.74869	0.806275	0.00041725	0.0689272	up	no
Hspb7	25506	28233	33315	36704	28084.5	26633	22313	24508	28724	1.09912	0.136347	0.410319	0.909342	up	no
Epor	13	17	24	8	12.6413	18	4	9	9	1.40261	0.488111	0.38512	0.901468	up	no
Ccdc159	26	22	26	21	21.2848	15	13	20	29	1.1186	0.161691	0.655987	0.965	up	no
Mob1b	1048	870	976	1134	973.573	1008	836	883	1070	0.959824	-0.0591585	0.655621	0.965	down	no
Atp6v1b1	27	10	8	1	6.88676	7	1	1	3	3.42534	1.77625	0.0604596	0.562872	up	no
Atp6v1b2	1617	1539	1455	1908	1558.98	1350	1520	1455	1683	0.982535	-0.0254194	0.848384	0.987193	down	no
Eps15l1	897	769	793	719	793.485	728	1036	684	745	0.900349	-0.151443	0.343195	0.888537	down	no
Tep1	770	671	687	602	636.34	554	585	613	636	1.03117	0.0442844	0.724225	0.970592	up	no
Ttc5	448	310	321	281	352.279	284	454	347	382	0.835584	-0.259143	0.188201	0.787838	down	no
Osgep	616	660	643	634	646.221	665	562	688	698	0.882571	-0.180215	0.196475	0.796761	down	no
Aamp	1467	1655	1505	1769	1601.89	1618	1701	1435	1688	0.90134	-0.149856	0.213111	0.811858	down	no
Tmbim1	2453	2628	2623	3133	2797.42	2640	3529	2410	2999	0.851327	-0.232215	0.127705	0.712593	down	no
Arpc2	2629	2695	2493	2672	2434.1	2266	2106	2102	2633	1.0447	0.0630881	0.545295	0.940792	up	no
Kmt2b	1217	1027	1161	1049	1091.28	894	1591	762	1094	0.933899	-0.0986612	0.639871	0.96187	down	no
Zbtb32	27	23	14	17	17.4647	19	17	14	10	1.21398	0.279749	0.488238	0.92596	up	no
Etv2	0	0	0	2	0.489094	0	1	0	1	0.924798	-0.112789	0.96519	NA	down	no
Upk1a	12	8	12	8	9.78062	7	17	6	9	0.931263	-0.10274	0.843315	0.986951	down	no
Tmem147	1223	1347	1165	1387	1309.02	1345	1067	1461	1459	0.867024	-0.205857	0.212284	0.810821	down	no
Rps9	9429	9795	9852	9794	10106.8	8645	11391	9956	12057	0.838931	-0.253376	0.0455884	0.51413	down	no
Tfpt	311	325	339	322	321.483	303	315	293	372	0.917558	-0.124128	0.326235	0.882461	down	no
Susd2	722	543	358	452	569.516	423	405	748	903	0.752438	-0.410356	0.179608	0.779038	down	no
Ggt5	174	205	197	112	138.786	118	99	141	71	1.43234	0.518373	0.0836093	0.629559	up	no
Ggt1	13	10	100	3	16.2697	1	3	5	0	12.3568	3.62724	0.000766097	0.0911548	up	no
Crip2	1963	1453	1545	1492	1576.92	1209	2154	1327	1553	0.934844	-0.0972023	0.615022	0.957069	down	no
Crip1	995	872	1027	697	849.881	764	739	940	777	1.00058	0.00083363	0.996402	0.999633	up	no
Cbfa2t3	211	169	272	230	193.272	223	147	138	171	1.17688	0.234973	0.28293	0.859037	up	no
Fbln1	504	319	569	332	360.564	239	356	286	319	1.29649	0.374616	0.100824	0.664319	up	no
Pgrmc1	1080	1138	853	1099	898.535	835	902	620	737	1.2229	0.290306	0.0687747	0.58704	up	no
Gcat	267	284	353	343	307.306	300	202	317	397	0.930209	-0.104374	0.645749	0.962964	down	no
Tek	362	373	382	276	278.798	354	145	184	182	1.45331	0.53934	0.0593892	0.559527	up	no
Mpl	0	0	1	0	0.503758	2	0	0	1	0.372345	-1.42529	0.567687	NA	down	no
Elovl1	881	818	772	797	800.598	646	1045	655	826	0.935358	-0.0964097	0.564266	0.946339	down	no
Med8	657	699	803	782	702.564	673	655	607	770	0.987773	-0.017749	0.89159	0.990152	down	no
Hyi	223	191	195	187	211.097	176	289	210	218	0.805562	-0.311933	0.0901202	0.647325	down	no
Cdc20	399	260	558	301	336.541	256	205	401	324	1.14377	0.193797	0.520691	0.932376	up	no
Adamts4	306	176	189	215	148.033	91	150	41	55	2.38004	1.25099	0.00052708	0.077696	up	no
Nectin4	461	387	345	347	473.554	312	627	510	795	0.624199	-0.679921	0.00705886	0.251353	down	no
Pfdn2	1036	1025	1163	1158	1100.5	1103	1008	1113	1204	0.895098	-0.159882	0.200284	0.801279	down	no
Rnf114	1108	983	956	911	918.418	869	787	772	1019	1.04047	0.0572413	0.621475	0.957759	up	no
C330007P06Rik	490	438	431	433	424.919	386	422	398	417	0.997281	-0.00392759	0.972145	0.996854	down	no
Neurl1a	1658	1571	1892	1860	1589.95	1890	716	1507	1689	1.08618	0.119266	0.664605	0.966147	up	no
Srm	712	746	813	890	728.428	691	741	593	675	1.06212	0.0869449	0.518439	0.932134	up	no
Epha2	383	272	647	354	411.501	276	782	257	343	0.911115	-0.134294	0.721777	0.970592	down	no
Rbm14	302	269	318	321	290.3	282	304	268	266	0.976109	-0.0348862	0.800048	0.983088	down	no
Actn3	44664	57091	53893	56570	47454.8	53726	30173	35893	50418	1.13582	0.183734	0.377854	0.900446	up	no
A530013C23Rik	67	57	38	42	53.5711	73	48	55	48	0.818434	-0.289063	0.306668	0.875546	down	no
Zdhhc24	165	154	211	158	166.578	174	174	123	182	0.958589	-0.0610158	0.736751	0.970592	down	no
Bbs1	74	104	97	73	81.6726	68	65	82	92	1.02837	0.0403664	0.864802	0.988811	up	no
Slc34a3	0	2	0	0	0.245503	0	0	0	0	2.50728	1.32612	0.707193	NA	up	no
Ndor1	909	640	794	676	821.248	688	1281	641	969	0.766712	-0.383243	0.0832215	0.628352	down	no
Nsmf	602	459	643	444	484.847	425	525	375	442	1.10001	0.137521	0.419783	0.912295	up	no
Prl8a9	0	0	0	1	0.247894	0	1	0	0	0.904281	-0.145157	0.967235	NA	down	no
Pdk1	1021	1008	916	1035	1027.92	993	1071	986	1205	0.847894	-0.238044	0.0219504	0.398294	down	no
Ptbp1	1590	1233	1689	1338	1356.99	1065	1391	1242	1381	1.04059	0.0574066	0.700858	0.970592	up	no
Mvd	493	715	522	665	436.147	570	160	189	235	1.88705	0.916134	0.0139991	0.344544	up	no
Cyba	388	383	319	212	268.986	184	123	313	246	1.34191	0.424284	0.183987	0.782579	up	no
Itih3	0	0	2	2	0.985657	0	3	0	1	0.932644	-0.100601	0.957362	NA	down	no
Tmem110	228	227	224	238	230.819	217	335	187	195	0.890211	-0.167781	0.425733	0.913294	down	no
Sfmbt1	357	375	349	367	354.943	335	446	290	331	0.937204	-0.0935648	0.557457	0.944081	down	no
Ihh	8	4	2	3	5.0371	6	6	7	4	0.658664	-0.602384	0.388792	NA	down	no
Prkag3	435	458	677	533	614.209	1038	134	665	948	0.685693	-0.544365	0.237606	0.828072	down	no
Cryba2	0	0	1	0	0.119908	0	0	0	0	1.49089	0.576177	0.870481	NA	up	no
Atp7b	5	2	4	2	2.18065	2	1	1	1	2.33661	1.22442	0.238251	NA	up	no
Defb2	3	0	0	0	0.467249	1	0	0	0	2.13308	1.09294	0.724705	NA	up	no
Slc4a1	0	0	6	1	1.233	0	1	1	1	2.12816	1.08961	0.528629	NA	up	no
Rundc3a	129	61	60	82	76.34	76	59	56	97	1.0413	0.0583908	0.840971	0.986951	up	no
Slc4a3	709	610	865	673	674.075	599	571	662	727	1.00878	0.0126182	0.937382	0.994191	up	no
Cdt1	261	212	293	258	234.851	182	244	214	227	1.06754	0.0942962	0.570986	0.94767	up	no
Runx1t1	34	25	31	9	18.9191	12	11	22	9	1.62342	0.699036	0.167964	0.76558	up	no
Snai3	31	93	138	74	71.7873	74	62	48	57	1.27727	0.353063	0.38157	0.900542	up	no
Aprt	875	948	816	930	910.476	841	890	998	977	0.869496	-0.201748	0.146218	0.738308	down	no
Gtf2h1	925	865	875	921	908.654	899	1056	855	882	0.878171	-0.187426	0.104458	0.673082	down	no
Hfe	290	224	223	239	208.21	186	153	179	190	1.24247	0.313206	0.0454097	0.513923	up	no
Abhd1	4	1	2	1	1.86902	0	3	3	1	1.00866	0.0124339	0.99156	NA	up	no
Slc5a6	97	119	132	138	122.91	134	115	106	144	0.886403	-0.173965	0.372766	0.898741	down	no
Tcf23	4	2	2	6	4.04032	2	7	6	3	0.69608	-0.522675	0.514146	NA	down	no
Aplp1	66	48	50	29	43.5964	19	66	34	41	1.09121	0.125934	0.747615	0.971719	up	no
Qrich1	1213	1003	1069	1132	1055.45	900	1287	903	984	0.980509	-0.0283977	0.846504	0.986951	down	no
P4htm	32	41	40	21	28.8099	31	20	24	23	1.23692	0.306757	0.368812	0.89683	up	no
Usp19	2778	2459	2571	2573	2456.43	2406	2666	1879	2460	1.00108	0.00156091	0.988597	0.999007	up	no
Pola1	190	182	193	210	186.296	166	154	173	230	0.972572	-0.0401226	0.812006	0.984407	down	no
Cdc42	6530	6324	6048	6718	6068.93	6174	4687	6093	6119	1.00115	0.00165388	0.990825	0.999028	up	no
Pknox1	314	250	321	279	267.014	245	247	230	266	1.06538	0.0913719	0.494413	0.92596	up	no
D130043K22Rik	2	3	1	0	0.955631	0	0	0	2	2.77293	1.47141	0.439136	NA	up	no
Gmnn	220	179	257	239	208.341	203	143	199	236	1.03616	0.0512424	0.801433	0.983135	up	no
Acot13	545	604	526	561	556.971	648	378	627	558	0.910077	-0.135939	0.51666	0.931477	down	no
Zfp184	12	12	16	9	10.5453	6	11	10	9	1.23028	0.298986	0.529761	0.936188	up	no
Cyp27b1	20	13	13	17	17.8568	24	25	19	11	0.715466	-0.483045	0.236652	0.828072	down	no
Cdk4	1674	1533	1919	1684	1594.82	1433	1265	1529	1786	1.02472	0.0352367	0.811867	0.984407	up	no
B4galnt1	255	147	149	193	228.469	159	534	177	214	0.621339	-0.686547	0.0650442	0.57923	down	no
Mettl1	365	335	343	409	332.729	332	229	275	396	1.07025	0.0979459	0.594678	0.954677	up	no
Tspan31	430	379	398	346	343.194	325	297	249	352	1.15224	0.204437	0.122392	0.708395	up	no
Kif5b	3158	2769	3160	3756	2942.31	3075	2354	2498	2924	1.07102	0.098992	0.500335	0.927325	up	no
Saal1	208	160	201	161	178.835	180	161	168	198	0.933027	-0.10001	0.527531	0.935091	down	no
Tph2	14	8	7	8	8.84579	9	0	7	19	0.964151	-0.0526684	0.944814	0.994731	down	no
Krt23	4	22	68	9	35.1962	7	140	7	24	0.54207	-0.883449	0.46416	0.921579	down	no
Cnp	290	379	264	271	237.839	218	157	155	195	1.50892	0.593515	0.00266022	0.171453	up	no
Ttc25	19	17	11	18	12.1692	19	5	6	4	1.71927	0.781796	0.170649	0.768022	up	no
Sulf2	611	490	821	460	525.312	327	448	406	694	1.15905	0.21294	0.408367	0.908936	up	no
Sod2	2145	2588	2437	2575	2279.23	2423	1735	2100	2289	1.03283	0.0466043	0.771751	0.978148	up	no
Tmco6	253	250	231	286	268.307	247	339	254	287	0.820259	-0.285848	0.0691614	0.588835	down	no
Stambp	402	320	338	388	366.309	381	382	348	378	0.878251	-0.187294	0.128452	0.713287	down	no
Ezh1	901	846	742	859	893.377	773	1507	640	904	0.797694	-0.326093	0.177498	0.776981	down	no
Hap1	34	25	26	4	17.8544	15	12	10	20	1.41724	0.503089	0.359887	0.893793	up	no
P3h4	350	291	253	204	251.33	194	259	233	242	1.06626	0.092553	0.636684	0.960952	up	no
Ctnnb1	4746	3556	3651	3896	3642.05	3210	3514	2813	4055	1.05727	0.0803462	0.515879	0.931477	up	no
Eif1b	570	568	588	718	596.931	561	477	647	650	0.944539	-0.0823184	0.636087	0.960952	down	no
Chrd	254	201	290	251	252.397	262	187	266	311	0.876977	-0.189389	0.346421	0.889432	down	no
Psmd2	6392	7604	7553	8621	7140.69	7684	6192	6137	7144	1.00863	0.0123943	0.934536	0.994191	up	no
Syngr3	4	2	2	2	1.98215	3	1	2	0	1.47674	0.562418	0.609317	NA	up	no
Vars	1640	1514	2084	1808	1597.98	1504	1585	1223	1526	1.09592	0.132145	0.3531	0.891023	up	no
Vwa7	104	119	136	101	99.5023	119	60	72	92	1.21741	0.283811	0.263943	0.842429	up	no
Hspa1l	52	75	82	80	75.1855	60	61	109	77	0.84589	-0.241458	0.42353	0.912784	down	no
Slc44a4	0	3	5	2	2.62879	2	3	2	4	0.838408	-0.254275	0.797562	NA	down	no
Msh5	34	14	27	33	25.1919	23	24	19	30	1.01822	0.0260429	0.940928	0.994565	up	no
Abhd16a	998	949	881	948	888.648	936	687	782	969	1.01334	0.019115	0.891161	0.990152	up	no
Neu1	484	422	418	482	414.964	372	438	342	386	1.06256	0.0875451	0.482735	0.925422	up	no
Ddah2	385	325	335	260	310.68	242	340	278	337	0.986513	-0.0195896	0.908811	0.991201	down	no
Clic1	1983	1931	1612	1801	1785.83	1405	1752	1871	1969	0.945339	-0.0810958	0.59272	0.954677	down	no
Lsm2	300	314	441	353	319.338	317	238	270	338	1.09919	0.136438	0.475703	0.923872	up	no
Pole	269	192	274	176	217.549	226	187	201	225	0.979247	-0.0302558	0.874236	0.98886	down	no
Atp1a2	17895	18851	16749	20207	17613.7	15965	18527	16264	16916	0.985536	-0.0210193	0.860001	0.988558	down	no
Atp1a4	5	3	2	3	2.29809	2	0	1	3	1.96682	0.975863	0.346481	NA	up	no
Casq1	10817	11665	9252	10339	9837.33	10119	4485	11464	10647	1.02907	0.0413437	0.883141	0.989815	up	no
Stx1a	118	107	116	86	108.604	101	146	89	109	0.870142	-0.200678	0.337529	0.886001	down	no
Zfp775	72	106	89	84	78.7528	66	80	56	82	1.12755	0.173193	0.438022	0.915465	up	no
Scube2	164	113	92	110	117.771	95	73	108	197	0.919596	-0.120928	0.69479	0.970592	down	no
Mrpl49	465	528	457	471	439.115	452	306	372	485	1.07986	0.11085	0.523657	0.934051	up	no
Dennd2c	389	271	317	319	342.773	423	470	219	349	0.805958	-0.311223	0.163027	0.759792	down	no
Mark3	1650	1317	1466	1602	1482.57	1468	1786	1191	1443	0.92849	-0.107042	0.439663	0.916276	down	no
Gatad1	863	937	970	938	834.349	880	623	690	818	1.11647	0.158945	0.291233	0.866259	up	no
Pcdha11	0	0	0	0	0.128373	0	1	0	0	0.548478	-0.866495	0.806301	NA	down	no
M6pr	1638	1718	1495	1636	1508	1451	1436	1317	1435	1.04127	0.0583397	0.573162	0.948088	up	no
Lrrc8a	198	195	211	144	180.487	135	260	159	147	0.965064	-0.0513041	0.837743	0.986951	down	no
Mc5r	24	23	15	25	19.3182	34	12	10	13	1.14156	0.191006	0.682324	0.969457	up	no
Ppp2r1a	2418	2501	2321	2743	2346.65	2378	2009	2035	2465	1.0185	0.0264509	0.82625	0.986494	up	no
Fance	348	317	345	314	309.743	257	340	231	348	1.02434	0.0346902	0.817164	0.98508	up	no
Tinf2	439	352	358	403	396.246	405	346	410	462	0.862935	-0.212676	0.136712	0.724206	down	no
Tssk4	31	11	21	14	18.6266	10	30	14	20	0.938888	-0.0909746	0.845684	0.986951	down	no
Hapln4	7	3	3	9	4.87786	3	4	2	9	1.12025	0.163817	0.827256	NA	up	no
Dus3l	790	645	788	655	719.606	669	885	581	774	0.897861	-0.155436	0.293187	0.867582	down	no
Gtpbp3	337	370	346	339	325.934	309	281	266	377	1.02674	0.0380652	0.786583	0.980701	up	no
Tgfbr1	935	770	856	1018	858.324	831	1004	667	829	0.974319	-0.0375344	0.800876	0.983135	down	no
Homer1	452	480	578	736	507.033	577	372	376	515	1.11074	0.151516	0.495609	0.92596	up	no
Rad51c	47	33	52	28	38.1429	28	25	47	46	0.984653	-0.0223131	0.948189	0.995725	down	no
Gabrb2	6	5	0	0	2.04438	3	0	0	3	1.68426	0.752111	0.649271	NA	up	no
Cav1	5116	4397	3690	4120	4094.84	3819	5442	2941	3487	1.00046	0.000657987	0.997313	0.999633	up	no
Arpp19	1921	1712	1654	2056	1800.39	1758	1522	1790	2033	0.934065	-0.0984049	0.473677	0.923527	down	no
Bcl2l1	753	585	729	862	802.246	571	1784	563	581	0.76075	-0.394507	0.279263	0.855338	down	no
Khsrp	1102	973	1319	1076	1031.92	882	1171	791	1006	1.0545	0.0765598	0.622757	0.957759	up	no
Dio2	102	118	133	163	119.209	124	116	96	106	1.05957	0.0834794	0.69466	0.970592	up	no
Ccdc124	1254	1445	1434	1389	1299.81	1234	991	1257	1430	1.01849	0.0264305	0.865346	0.988811	up	no
Cct4	3161	3486	3089	3900	3261.21	3296	3455	2567	3266	0.985357	-0.0212809	0.876177	0.988878	down	no
0610009B22Rik	290	318	309	311	295.407	297	206	309	327	0.974227	-0.0376697	0.841459	0.986951	down	no
Cpt1c	129	97	143	71	94.238	68	94	75	86	1.23122	0.300091	0.237711	0.828072	up	no
Twist2	59	29	41	31	29.0996	16	18	19	26	1.82532	0.868146	0.0110875	0.312046	up	no
Zfp655	629	523	563	642	610.584	575	957	440	576	0.840852	-0.250077	0.263402	0.842429	down	no
Rhoa	2863	2922	3068	3260	2738.77	2753	2398	2121	2693	1.1038	0.142476	0.219352	0.816709	up	no
Zmiz1	1821	1217	1492	1165	1322.67	1108	1640	977	1271	1.03147	0.0447009	0.816314	0.98508	up	no
Ankrd26	205	186	185	161	179.39	166	212	136	194	0.945578	-0.0807313	0.628358	0.958726	down	no
Aldh16a1	442	339	531	372	424.202	352	477	448	436	0.886241	-0.174228	0.359185	0.89376	down	no
Hnrnpa0	2057	2145	2665	2129	2040.23	1764	1876	1736	2058	1.09805	0.134941	0.310944	0.875546	up	no
Prrg2	310	235	243	247	266.325	256	310	258	276	0.849088	-0.236013	0.0978677	0.660177	down	no
Hnrnph1	8712	6424	7392	6282	7162.53	6211	9385	6212	6963	0.904652	-0.144566	0.395271	0.90496	down	no
Ift43	391	299	323	307	326.045	270	415	269	351	0.916596	-0.125642	0.463446	0.921579	down	no
Id3	1169	846	1074	840	892.976	718	905	666	1009	1.08156	0.113112	0.484107	0.925422	up	no
Tcap	11566	11631	11786	8242	9536.02	11419	4280	9443	8285	1.16045	0.21468	0.456979	0.920715	up	no
Arid1a	1631	1381	1893	1342	1499.38	1165	1885	1211	1567	0.973535	-0.0386947	0.837178	0.986951	down	no
Crlf1	158	199	137	202	157.252	97	203	131	139	1.10903	0.149299	0.563378	0.946339	up	no
Ctsd	4697	6015	5278	6279	5119.35	5024	4017	5037	4700	1.07152	0.099658	0.563356	0.946339	up	no
Rplp1	13424	15606	13109	16013	15649.1	14379	15136	18239	18817	0.789807	-0.340428	0.0347701	0.479061	down	no
Hmgcll1	12	5	14	6	8.62017	6	19	3	5	1.01868	0.0267007	0.968717	0.996854	up	no
Ttc9b	0	1	1	1	0.871691	1	2	0	1	0.695446	-0.52399	0.742782	NA	down	no
Phox2a	5	9	2	4	4.52077	3	1	7	5	1.12183	0.165852	0.838311	NA	up	no
Abhd8	323	304	282	260	246.491	252	134	210	227	1.28102	0.357292	0.0979226	0.660177	up	no
Ift22	254	238	218	193	205.671	186	128	188	254	1.08195	0.113634	0.6003	0.955922	up	no
Fzd3	86	71	35	60	65.6683	45	112	48	72	0.826349	-0.275178	0.442629	0.91773	down	no
1700008O03Rik	2	0	0	1	1.24495	1	6	0	0	0.384403	-1.37931	0.46694	NA	down	no
Mid1ip1	1214	2405	1370	2106	1590.12	1465	941	1464	1802	1.14043	0.189573	0.502868	0.927613	up	no
Ap2s1	1406	1541	1463	1234	1401.16	1226	1144	1639	1545	0.915487	-0.127389	0.48444	0.925422	down	no
Fgfrl1	495	429	546	506	448.083	433	399	395	404	1.09424	0.129927	0.326296	0.882461	up	no
4930432K21Rik	16	24	13	9	13.2926	20	10	3	13	1.23838	0.308453	0.581945	0.951711	up	no
Fhl2	193	113	288	136	143.01	99	115	143	69	1.52346	0.60735	0.080796	0.621097	up	no
Emc10	872	958	965	1042	902.985	815	733	872	994	1.01819	0.0260036	0.859826	0.988558	up	no
Clstn3	156	181	101	173	107.339	184	28	20	35	2.07935	1.05614	0.0720174	0.595271	up	no
Fbxw9	249	174	211	172	202.281	148	291	176	206	0.887717	-0.171829	0.457107	0.920715	down	no
Spib	14	3	1	3	4.64381	3	3	5	6	1.09381	0.129356	0.880448	NA	up	no
Fnbp4	1832	1356	1716	1288	1716.71	1353	2920	1512	1770	0.742376	-0.429779	0.0790015	0.6179	down	no
Cers4	2350	2909	1684	2340	1621.96	2286	457	438	810	2.11941	1.08366	0.0177676	0.368999	up	no
Scrn3	474	436	407	446	428.751	534	264	411	468	0.948956	-0.0755862	0.730181	0.970592	down	no
Phax	512	521	503	608	528.479	474	628	486	505	0.927547	-0.108508	0.470865	0.922826	down	no
Tle1	549	454	425	518	458.447	442	556	315	441	1.00754	0.0108312	0.95017	0.995725	up	no
1700109H08Rik	77	78	77	82	77.3246	100	103	44	61	0.92774	-0.108207	0.702505	0.970592	down	no
Relt	214	231	268	230	230.915	241	147	245	273	0.941374	-0.0871594	0.69568	0.970592	down	no
Snrpb2	612	632	662	757	651.856	604	607	644	707	0.940999	-0.0877348	0.520656	0.932376	down	no
Ubc	3426	2881	3163	3167	3544.35	2511	8507	2376	2348	0.72978	-0.454466	0.238462	0.828072	down	no
Prpf31	724	686	774	731	683.664	686	534	642	717	1.02194	0.0313089	0.821738	0.985178	up	no
Sertad1	409	442	467	454	436.778	330	531	383	492	0.92859	-0.106887	0.537891	0.938766	down	no
Carhsp1	1407	1055	1063	1187	1109.04	998	1073	1003	1147	1.00741	0.0106451	0.927517	0.992576	up	no
Elk3	384	353	389	255	275.509	250	152	251	194	1.46075	0.546705	0.0222308	0.400557	up	no
Herpud2	1087	1376	1211	1777	1307.64	1275	1509	999	1271	0.98314	-0.0245319	0.901626	0.99113	down	no
Rdh13	352	388	374	481	398.095	376	448	324	454	0.906995	-0.140833	0.388567	0.903105	down	no
Adam21	4	2	1	2	1.88802	1	1	4	0	1.30109	0.379722	0.750091	NA	up	no
Nutf2	819	863	929	922	802.947	919	555	717	729	1.09306	0.128373	0.486393	0.925632	up	no
Fut1	34	48	47	28	41.5471	28	27	45	76	0.815753	-0.293795	0.447495	0.920212	down	no
Arpc5	2653	2346	2225	2248	2320.1	1938	2293	2515	2374	0.934587	-0.0975987	0.485127	0.925422	down	no
Rnf151	3	1	2	4	2.79131	1	5	5	1	0.738632	-0.437072	0.655171	NA	down	no
Elavl2	2	1	2	0	1.0895	1	1	0	2	1.14886	0.200206	0.89098	NA	up	no
Pou2f2	38	43	24	9	27.7269	21	14	47	24	0.951072	-0.0723737	0.892858	0.990152	down	no
Mgst1	2322	3154	2156	3150	1927.6	2397	957	714	866	1.98739	0.990876	0.00567476	0.231556	up	no
Nfib	4102	3473	3064	3231	3371.18	3367	3125	3024	3729	0.946836	-0.0788136	0.497449	0.926166	down	no
Rab25	483	363	315	409	429.396	313	535	421	606	0.759355	-0.397154	0.0655394	0.579559	down	no
Ubqln4	1730	1707	1832	1955	1804.65	1815	1818	1605	2018	0.903663	-0.146144	0.154122	0.746759	down	no
Rbfox1	2335	2867	2408	3685	2703.15	3105	1627	2531	3124	0.987011	-0.0188614	0.939404	0.994191	down	no
Rps18	8277	8829	8011	9967	9135.88	8549	9929	8798	10773	0.83716	-0.256425	0.0420643	0.507246	down	no
Rpl10	9101	9323	8432	10338	9403.39	9243	8917	9284	10680	0.883504	-0.178692	0.130278	0.715391	down	no
Rps15a	4814	5490	4639	5736	5395.14	5349	5268	5553	6271	0.835089	-0.259999	0.0510374	0.532471	down	no
Ncaph2	1395	1326	1319	1326	1351.51	1296	1379	1280	1517	0.888135	-0.171149	0.0500878	0.53232	down	no
Hipk1	1710	1510	1621	2018	1667.37	1284	2713	1080	1502	0.950439	-0.0733335	0.781747	0.980036	down	no
Gprc5b	965	948	889	1270	900.835	1279	442	571	915	1.15531	0.208286	0.49321	0.92596	up	no
Man1a2	682	633	651	749	647.632	574	752	534	635	0.986878	-0.0190569	0.889567	0.990143	down	no
Tppp2	35	35	26	59	32.8374	39	28	12	33	1.26788	0.342414	0.388066	0.903105	up	no
Acyp1	204	246	258	278	228.221	248	181	219	195	1.05648	0.079263	0.686448	0.970056	up	no
Cldn13	0	1	0	0	0.122751	0	0	0	0	1.49089	0.576177	0.870481	NA	up	no
Cd163	240	426	434	397	351.081	248	429	279	367	1.03584	0.0507996	0.841939	0.986951	up	no
Hdac5	955	1042	1159	1095	1006.81	935	1046	781	1091	1.00505	0.00726837	0.956354	0.995725	up	no
Rala	1089	1112	1092	1264	1114.16	1144	983	1030	1226	0.942283	-0.0857683	0.490011	0.92596	down	no
Clec3a	0	0	0	1	0.250605	1	0	0	0	0.904281	-0.145157	0.967235	NA	down	no
Vdac3	2451	3095	2687	3235	2755.74	3149	2073	2610	2775	0.979225	-0.0302875	0.869657	0.98886	down	no
Slc1a7	5	8	16	8	7.51854	4	3	11	5	1.43792	0.523986	0.43173	0.914234	up	no
Vps72	758	788	912	859	814.173	757	1011	576	892	0.935912	-0.0955549	0.579481	0.950352	down	no
Gabpa	900	796	800	941	806.566	735	814	647	868	1.01808	0.0258527	0.819908	0.98508	up	no
Bmp7	559	342	338	348	405.297	299	477	381	520	0.854576	-0.226719	0.30241	0.874259	down	no
Dynll1	3463	2977	3419	3164	3050.29	2370	2594	3171	3357	1.02189	0.0312432	0.839119	0.986951	up	no
Pdcl	490	473	438	486	452.029	448	414	399	486	0.978532	-0.0313089	0.779806	0.979547	down	no
Tmem184b	711	760	811	750	698.945	669	638	584	702	1.06093	0.0853306	0.451669	0.92053	up	no
Nf2	1232	1106	1122	1241	1104.03	1019	1107	888	1182	1.01676	0.0239759	0.810664	0.984084	up	no
Cabp7	7	6	3	3	3.04554	1	0	3	2	2.82676	1.49915	0.123378	NA	up	no
Zmat5	123	124	146	129	114.398	135	61	106	96	1.18146	0.240567	0.357495	0.893493	up	no
Ewsr1	5450	4425	5455	4167	4737.29	4091	5500	4182	4823	0.948487	-0.0762997	0.596718	0.954717	down	no
Ap1b1	1628	1502	1615	1643	1460.51	1367	1113	1322	1572	1.07556	0.105093	0.424616	0.912784	up	no
Derl3	14	23	22	19	15.7008	13	12	16	7	1.46206	0.548005	0.206601	0.807142	up	no
Gstt4	7	9	0	1	3.06752	6	1	1	0	1.90262	0.927988	0.487044	NA	up	no
Tbx1	1158	549	595	435	654.442	446	796	531	796	0.959744	-0.0592783	0.842412	0.986951	down	no
Gnat2	8	5	8	4	4.92553	7	3	3	2	1.49823	0.583258	0.411807	NA	up	no
Bcl2l13	1067	959	975	1146	941.514	1017	747	761	917	1.09063	0.125165	0.378131	0.900542	up	no
2610028H24Rik	1	2	4	3	2.73269	2	2	2	6	0.767815	-0.381169	0.680802	NA	down	no
Spatc1l	1	1	2	0	1.78507	0	4	3	3	0.362096	-1.46556	0.257551	NA	down	no
Dqx1	63	55	57	37	57.4096	46	79	54	69	0.774833	-0.368043	0.163901	0.760633	down	no
Ccl8	366	486	371	189	325.478	265	100	422	406	1.06367	0.0890444	0.832925	0.986951	up	no
Lnpk	480	573	574	675	560.695	692	447	492	560	0.95309	-0.0693163	0.72026	0.970592	down	no
Prr29	77	120	95	77	93.6308	121	39	97	122	0.884499	-0.177068	0.616603	0.957069	down	no
Tmem8c	97	47	386	228	159.008	119	98	208	88	1.31084	0.390494	0.475115	0.923698	up	no
Fam163b	4	0	2	0	0.688036	0	0	0	0	7.16093	2.84015	0.294425	NA	up	no
Trpm5	1	1	3	1	1.08578	0	1	0	2	1.8618	0.896701	0.552042	NA	up	no
Ascl2	16	22	12	33	33.7735	13	72	46	52	0.412888	-1.27618	0.0116318	0.319733	down	no
Rarres2	432	553	377	280	315.552	245	189	195	297	1.61597	0.692402	0.00395974	0.204777	up	no
Pttg1ip	1149	1287	1164	1298	1204.13	1081	1719	793	1201	0.93359	-0.0991395	0.640277	0.96197	down	no
Trpm2	42	33	36	20	23.7925	17	10	25	10	1.87431	0.906361	0.0358421	0.482177	up	no
Ube2g2	2113	2142	2081	2503	2214.39	2437	1869	2267	2303	0.899198	-0.15329	0.30093	0.874259	down	no
Mpo	1	0	2	0	0.495844	0	0	1	0	2.21874	1.14974	0.646515	NA	up	no
Lpo	3	3	0	2	2.24246	4	0	2	4	0.725777	-0.462402	0.689208	NA	down	no
Met	472	592	450	700	570.914	523	668	556	603	0.85512	-0.225801	0.23569	0.828072	down	no
Slc16a12	33	24	53	18	25.2757	26	8	26	16	1.50261	0.58747	0.226369	0.820489	up	no
Syn2	32	20	51	27	27.3963	28	33	15	16	1.27994	0.356079	0.385749	0.901674	up	no
Elk1	188	152	181	184	162.278	158	123	137	186	1.05763	0.0808291	0.638177	0.961191	up	no
Tnpo1	1944	1793	1874	2116	1828.58	1840	1769	1518	1859	1.00266	0.00383734	0.969824	0.996854	up	no
Myod1	757	721	721	1078	788.524	1099	85	747	1129	0.971811	-0.0412517	0.952397	0.995725	down	no
Otog	4	4	19	10	7.88122	8	1	10	7	1.27737	0.353177	0.64467	0.962724	up	no
Rnmt	801	850	743	1021	858.828	917	1078	659	823	0.893148	-0.163028	0.365048	0.895464	down	no
Kcnq1	19	23	14	13	13.1029	9	8	7	14	1.65469	0.726561	0.104541	0.673082	up	no
Srp14	1493	1574	1506	1756	1598.43	1707	1323	1752	1657	0.886242	-0.174227	0.273248	0.850432	down	no
6330409D20Rik	2	1	0	1	1.10028	2	1	0	2	0.73107	-0.451919	0.756484	NA	down	no
Cdk9	1206	1002	1140	1011	1093.6	822	1539	941	1127	0.892232	-0.164509	0.39976	0.906523	down	no
Tor2a	293	276	264	311	289.78	238	362	280	298	0.878812	-0.186374	0.260942	0.840868	down	no
Fpgs	529	484	513	584	598.887	460	844	580	795	0.716432	-0.481099	0.0146005	0.348506	down	no
Mkl2	832	761	718	658	697.013	677	714	578	674	1.01666	0.0238424	0.837333	0.986951	up	no
Cbx5	1248	1017	1336	1228	1098.78	1252	738	943	1089	1.08453	0.117073	0.532065	0.936217	up	no
Apobec3	441	395	416	309	317.604	263	262	264	220	1.39139	0.47653	0.00619779	0.238761	up	no
Taf7l	1	0	3	0	2.40374	4	7	1	3	0.243736	-2.03661	0.0970677	NA	down	no
Sardh	157	106	118	78	96.9168	83	28	88	129	1.26258	0.336378	0.39044	0.904045	up	no
Vav2	301	232	307	264	289.567	197	573	207	245	0.821111	-0.284352	0.385389	0.901608	down	no
Tex15	1	3	13	4	4.79585	1	10	6	0	1.10781	0.147711	0.893367	NA	up	no
Ppp2cb	884	994	812	1003	877.864	811	928	762	858	0.997084	-0.00421286	0.974524	0.996854	down	no
G0s2	157	190	266	227	194.08	252	86	188	189	1.06183	0.0865585	0.789585	0.981197	up	no
Dmap1	514	426	449	418	449.949	451	414	486	444	0.905282	-0.143561	0.308334	0.875546	down	no
Mcu	928	1122	1052	1170	1026.65	1213	569	1058	1106	0.978359	-0.031564	0.897865	0.990345	down	no
Oit3	5	1	3	4	4.02769	2	3	7	7	0.612187	-0.707957	0.383318	NA	down	no
Tex11	3	0	0	1	1.26603	0	2	3	1	0.576507	-0.79459	0.616196	NA	down	no
Bcr	618	496	394	457	476.915	352	704	354	472	0.947164	-0.0783146	0.744713	0.971629	down	no
Fxyd5	855	793	812	619	655.193	601	402	652	546	1.25445	0.327051	0.115157	0.694288	up	no
Kcnd1	23	37	33	37	24.7913	11	12	32	14	1.67994	0.748411	0.093882	0.655479	up	no
Tfcp2	198	155	189	166	170.105	155	168	146	193	0.968848	-0.045658	0.761311	0.977048	down	no
Pou6f2	0	0	0	0	0.131085	1	0	0	0	0.548478	-0.866495	0.806301	NA	down	no
Pou6f1	370	352	332	260	346.775	283	442	302	443	0.813146	-0.298413	0.120632	0.703892	down	no
Ubp1	1530	1121	1294	1194	1361.85	1111	2204	1136	1338	0.803934	-0.314852	0.165178	0.761861	down	no
Nuak2	131	77	104	124	116.691	97	197	115	88	0.78846	-0.342891	0.251761	0.836471	down	no
Ick	310	279	343	256	273.774	206	335	214	265	1.05712	0.0801456	0.674477	0.967227	up	no
Sdhb	2552	2909	2635	2917	2604.7	3080	1600	2650	2518	1.00821	0.0117964	0.95699	0.995725	up	no
Cox4i2	15	14	22	30	20.2907	25	28	12	17	0.899672	-0.152529	0.715825	0.970592	down	no
Snap47	571	547	565	523	469.271	477	293	341	482	1.25709	0.33009	0.0669343	0.583798	up	no
Wnt3a	39	32	23	51	54.2544	29	68	87	99	0.46252	-1.11241	0.00537759	0.225944	down	no
Kdsr	568	450	403	453	477.696	444	702	370	450	0.863445	-0.211824	0.308341	0.875546	down	no
Vps4b	1242	1084	963	1267	1119.73	970	1345	996	1129	0.928624	-0.106833	0.477065	0.923872	down	no
Rps25	8128	9404	8194	10398	9472.8	9553	9694	9440	10902	0.827883	-0.272501	0.0422003	0.508139	down	no
Nxf2	1	2	3	2	1.21578	1	1	0	0	3.62393	1.85755	0.214791	NA	up	no
Taz	1151	1077	946	1048	1124.18	1121	1333	1096	1220	0.800722	-0.320627	0.00420745	0.204777	down	no
Kif19a	12	33	11	21	15.7812	14	11	12	13	1.4041	0.489645	0.30631	0.875546	up	no
Aldh3a2	1071	707	651	720	774.785	678	1188	548	687	0.918388	-0.122824	0.622793	0.957759	down	no
Zmynd10	12	9	6	2	6.15022	4	9	4	4	1.24466	0.315748	0.648946	0.963939	up	no
Tmem115	356	386	399	403	366.758	340	433	277	357	0.998305	-0.00244717	0.98752	0.999007	down	no
Hyal2	505	539	505	573	459.461	412	400	354	422	1.21208	0.277484	0.0208217	0.392108	up	no
Ifrd2	873	943	1039	1184	1030.21	1075	938	1003	1190	0.871222	-0.198888	0.191034	0.791824	down	no
Hyal1	65	46	55	44	51.6551	41	64	39	63	0.921102	-0.118567	0.644806	0.962724	down	no
Tusc2	414	474	433	530	463.1	476	410	463	506	0.903733	-0.146031	0.340322	0.887569	down	no
Nprl2	293	287	273	262	288.581	288	311	265	334	0.843921	-0.244821	0.043179	0.509454	down	no
Slc38a3	421	371	434	345	371.944	429	124	498	346	1.00062	0.000888178	0.99805	0.999633	up	no
Cacna2d2	78	73	52	59	87.187	61	184	82	105	0.551203	-0.859345	0.0104531	0.302998	down	no
Rassf1	302	310	301	363	312.952	283	381	257	317	0.936338	-0.0948982	0.554959	0.943872	down	no
Epn3	209	156	184	178	215.726	153	309	246	285	0.661886	-0.595346	0.00879852	0.280593	down	no
Rnf112	2	0	3	4	4.44244	1	21	3	1	0.314187	-1.67031	0.157848	NA	down	no
Slc3a2	1789	1655	1664	1818	1807.99	1311	3251	1249	1796	0.830726	-0.267555	0.333283	0.884958	down	no
Nxf1	3724	3098	3125	3004	3332.48	2909	4621	2922	3336	0.850196	-0.234132	0.165274	0.762097	down	no
Stx5a	1161	951	876	851	958.58	862	1306	730	980	0.898118	-0.155023	0.401807	0.908145	down	no
Slc47a1	173	118	171	127	126.238	125	42	174	81	1.22923	0.297756	0.453427	0.92053	up	no
Pifo	3	2	2	4	3.75731	11	3	1	4	0.527274	-0.923376	0.299763	NA	down	no
Tnfrsf13b	64	70	66	30	56.8234	50	32	89	50	0.924738	-0.112883	0.776335	0.978542	down	no
Spire2	19	22	29	26	21.448	13	41	12	11	1.13562	0.183474	0.706162	0.970592	up	no
Prox1	79	54	48	80	61.4354	74	71	50	38	1.00682	0.00980263	0.974047	0.996854	up	no
2610507B11Rik	3851	3650	3701	3843	3425.03	3418	2952	2723	3479	1.08536	0.118174	0.230065	0.822559	up	no
AI597479	443	417	393	522	419.919	436	385	352	430	1.00351	0.00505626	0.971561	0.996854	up	no
Tmem86a	208	190	147	125	142.281	163	93	135	85	1.25731	0.330344	0.24544	0.834064	up	no
Optc	21	21	9	5	9.62634	3	12	5	3	2.19252	1.13259	0.0974613	0.660177	up	no
Tex14	7	2	2	5	4.2745	6	4	6	2	0.787169	-0.345256	0.657809	NA	down	no
Ifi35	547	298	246	282	318.154	267	264	348	313	1.0263	0.0374535	0.88506	0.989815	up	no
Rdm1	200	227	173	224	233.163	232	299	230	275	0.722007	-0.469915	0.00424758	0.204777	down	no
Nedd8	1364	1378	1354	1458	1359.51	1344	1048	1521	1407	0.939838	-0.0895167	0.590674	0.954677	down	no
Gosr1	654	625	575	676	626.651	591	722	536	654	0.916723	-0.125443	0.310083	0.875546	down	no
Mrpl52	1024	1152	993	1078	1138.96	1174	1015	1251	1402	0.793946	-0.332888	0.0244556	0.414868	down	no
Kansl3	1106	1016	1101	1005	1078.09	890	1558	873	1109	0.867363	-0.205292	0.27971	0.855339	down	no
Eya4	770	740	607	693	598.415	717	247	532	521	1.25258	0.324899	0.260829	0.840868	up	no
Ebf3	177	187	202	173	155.182	173	97	120	124	1.29971	0.378185	0.0786815	0.617124	up	no
Uckl1os	63	127	95	113	86.88	116	40	66	78	1.20822	0.27288	0.441798	0.917492	up	no
Myt1	0	0	0	1	0.664212	0	2	2	0	0.266122	-1.90984	0.411551	NA	down	no
Faf1	1005	1182	1102	1314	1085.17	1122	1005	899	1091	1.01584	0.0226778	0.872333	0.98886	up	no
Gm266	11	9	17	7	7.40364	0	5	4	8	2.36434	1.24144	0.0786649	0.617124	up	no
Tsacc	8	17	14	3	13.5627	16	17	22	9	0.588665	-0.764481	0.178426	0.77844	down	no
Mettl16	531	621	559	699	552.311	535	453	485	558	1.0762	0.10594	0.491324	0.92596	up	no
Dazl	3	5	2	3	4.29078	9	2	4	6	0.562647	-0.829697	0.284849	NA	down	no
Apol7a	17	17	5	8	17.4958	15	18	33	24	0.466246	-1.10084	0.0268118	0.435012	down	no
Pigyl	235	344	321	281	288.023	321	174	316	308	0.954314	-0.0674646	0.789278	0.981147	down	no
Rbm25	4076	3474	3499	3684	3644.36	3198	4557	3257	3519	0.916774	-0.125362	0.372189	0.898317	down	no
Psen2	236	206	261	181	198.188	166	198	196	149	1.12047	0.164107	0.411884	0.909684	up	no
Acaa1b	54	34	49	18	28.1545	32	13	12	19	1.8424	0.88159	0.0475845	0.524045	up	no
Plcd1	446	405	443	371	435.971	324	675	363	472	0.825362	-0.2769	0.220015	0.816709	down	no
Fads1	340	287	330	223	232.273	175	168	176	188	1.50609	0.590812	0.000685883	0.0885491	up	no
Lmbr1	270	237	191	240	237.531	205	346	183	238	0.876013	-0.190976	0.377159	0.899798	down	no
Tnfrsf22	182	163	194	138	146.124	180	72	116	135	1.21552	0.28157	0.30723	0.875546	up	no
Cars	1008	1087	1097	1211	1076.31	1117	1118	951	1042	0.943957	-0.0832077	0.502083	0.927613	down	no
Phlda2	13	12	32	8	11.3814	8	13	4	3	2.10842	1.07616	0.093514	0.654791	up	no
Wnt2	6	4	40	16	11.4068	4	15	5	3	2.22552	1.15414	0.151717	0.745151	up	no
Gabra1	4	2	0	0	0.837694	0	0	1	0	4.38112	2.1313	0.337944	NA	up	no
Grid2ip	23	8	8	1	11.2524	15	10	9	17	0.703408	-0.507566	0.447694	0.920212	down	no
Kdelr3	197	185	258	173	169.047	146	92	184	125	1.32892	0.410257	0.127841	0.712628	up	no
Apip	263	244	201	200	213.167	237	144	217	205	1.01688	0.0241493	0.908638	0.991201	up	no
Pdhx	667	784	796	1020	782.373	888	626	700	793	0.985477	-0.0211056	0.911933	0.991266	down	no
Vac14	658	614	622	625	565.25	584	464	434	561	1.11788	0.160759	0.196187	0.796761	up	no
Mcoln2	124	148	125	90	102.857	58	171	51	67	1.2821	0.358507	0.342871	0.888238	up	no
Slc5a1	98	89	51	69	84.6292	67	85	96	122	0.750243	-0.41457	0.126982	0.712326	down	no
Akt1s1	1526	1740	1744	1941	1619.04	1725	1615	1096	1661	1.04055	0.0573417	0.722852	0.970592	up	no
Tbrg1	905	914	877	1012	849.06	879	878	545	846	1.07379	0.10271	0.517508	0.931762	up	no
Panx3	253	404	167	329	196.602	336	28	27	64	2.3144	1.21064	0.164871	0.761861	up	no
Adssl1	5610	7602	6480	7676	6136.03	6873	3895	5090	6131	1.1307	0.177221	0.404146	0.908936	up	no
Cfap161	7	0	0	2	1.56812	0	2	2	0	1.91473	0.937137	0.595904	NA	up	no
Brf1	1265	966	1209	947	1092.61	844	1560	957	1031	0.903096	-0.147048	0.482236	0.925422	down	no
Vipr2	26	17	37	12	17.749	18	17	12	5	1.58592	0.665322	0.196181	0.796761	up	no
Odc1	6307	7117	6260	8966	6847.6	7515	4755	6313	7730	0.987687	-0.0178739	0.930096	0.993313	down	no
Thg1l	198	211	222	197	199.186	187	153	189	243	0.973123	-0.0393054	0.824619	0.986291	down	no
Adam19	264	153	240	163	154.18	129	72	126	109	1.68143	0.749692	0.00512856	0.221478	up	no
Pabpc4	3650	4299	4120	4178	3890.82	4049	3498	3485	3938	0.984347	-0.0227614	0.855361	0.9884	down	no
Exoc3l2	350	288	240	203	245.385	203	214	177	314	1.08294	0.11495	0.596497	0.954677	up	no
Zfp296	70	53	97	56	74.6711	36	114	66	108	0.777347	-0.36337	0.315146	0.876186	down	no
Plin5	94	157	138	247	138.586	112	147	69	158	1.20806	0.272691	0.412676	0.909888	up	no
Sugp1	770	672	693	659	671.221	659	751	523	678	0.970525	-0.0431625	0.723319	0.970592	down	no
Dhdh	361	325	359	404	334.026	401	179	264	401	1.0573	0.0803906	0.749324	0.972078	up	no
Zfp790	229	190	174	220	196.435	170	249	155	195	0.958336	-0.0613966	0.737699	0.970592	down	no
Slc25a41	2	2	0	0	0.873043	1	1	1	0	1.18144	0.240542	0.889443	NA	up	no
Fsd1	5	3	2	1	1.99484	1	0	4	0	1.88879	0.917464	0.477367	NA	up	no
Pinlyp	94	17	84	13	37.1038	18	26	21	34	1.88596	0.9153	0.118269	0.700259	up	no
Fuz	205	138	172	149	147.7	154	106	116	155	1.12996	0.176277	0.368715	0.89683	up	no
Sptbn4	14	7	19	14	9.22669	6	7	3	6	2.22944	1.15668	0.0356769	0.482177	up	no
Pgam1	741	661	742	759	635.967	501	522	525	689	1.17697	0.235079	0.0712169	0.594758	up	no
Evi5	594	602	507	627	563.934	546	712	417	532	0.959567	-0.0595441	0.72955	0.970592	down	no
Evi5l	272	266	275	260	243.882	238	202	216	234	1.09031	0.12474	0.354777	0.891516	up	no
Snapc2	276	272	247	315	255.084	223	230	197	299	1.06433	0.0899437	0.567966	0.946982	up	no
Git1	1099	1017	1166	1150	1017.26	900	1180	737	957	1.06733	0.0939999	0.524942	0.934051	up	no
Gltp	1128	984	987	1185	1105.39	875	1221	1144	1332	0.84782	-0.23817	0.127452	0.712326	down	no
Bnip2	1947	1705	1595	1805	1723.92	1640	1673	1682	1788	0.93833	-0.0918324	0.371486	0.898317	down	no
Ccnt1	786	648	705	711	727.889	706	914	625	747	0.86273	-0.213019	0.112899	0.688922	down	no
Scarf2	254	190	522	179	219.64	162	149	194	128	1.61989	0.695895	0.0496408	0.530851	up	no
4930579F01Rik	0	0	0	0	0.128373	0	1	0	0	0.548478	-0.866495	0.806301	NA	down	no
Brms1l	379	338	372	363	359.596	324	437	295	383	0.91594	-0.126675	0.373535	0.898741	down	no
Med15	907	896	965	935	900.426	781	1259	665	835	0.951589	-0.0715894	0.71155	0.970592	down	no
Dhdds	442	393	446	406	422.907	387	418	425	473	0.89561	-0.159058	0.192972	0.79393	down	no
Aim1l	212	155	139	209	210.035	146	331	228	256	0.672312	-0.572796	0.0281394	0.444889	down	no
Ubxn11	36	38	29	32	31.1958	30	26	28	32	1.05338	0.0750278	0.787516	0.980872	up	no
Mogat1	4	3	8	2	6.17171	12	4	11	4	0.48787	-1.03543	0.158302	0.753924	down	no
Tex22	0	0	0	0	0.131085	1	0	0	0	0.548478	-0.866495	0.806301	NA	down	no
Wnt8a	2	0	21	0	3.47226	0	0	0	6	3.73731	1.902	0.563992	NA	up	no
Tjap1	824	781	999	1000	952.221	778	1606	730	916	0.814666	-0.29572	0.241242	0.830246	down	no
Ehf	270	265	73	184	219.605	193	215	275	276	0.742072	-0.43037	0.226186	0.820489	down	no
Nanog	2	0	4	0	0.703743	0	0	0	0	7.30695	2.86927	0.287592	NA	up	no
Rpl15	7149	7373	7010	8235	7338.01	7294	6882	6721	8217	0.927447	-0.108663	0.323833	0.881052	down	no
Tmem167	868	960	972	1039	925.125	1021	744	840	978	0.971295	-0.0420182	0.782083	0.98014	down	no
Steap4	1090	1515	1389	878	971.733	825	747	714	701	1.47811	0.563751	0.0064168	0.241553	up	no
Mplkip	185	157	172	182	173.116	160	168	197	163	0.90959	-0.136712	0.425149	0.912784	down	no
Kif11	191	159	230	152	162.905	159	111	181	124	1.13863	0.187299	0.449801	0.92053	up	no
Rpa3	221	201	264	273	227.305	236	172	217	241	1.00148	0.0021314	0.990894	0.999028	up	no
Mlkl	290	204	193	138	167.241	148	86	151	147	1.3884	0.47342	0.0839363	0.63082	up	no
Tnpo3	872	738	780	951	782.951	879	739	522	840	1.02044	0.0291929	0.861414	0.988723	up	no
Ttll5	147	149	153	132	127.757	124	101	102	123	1.1698	0.226267	0.172766	0.769416	up	no
Zfp715	477	553	476	555	540.405	437	817	481	528	0.827632	-0.272938	0.204	0.805336	down	no
Retn	49	73	356	51	97.0701	94	56	64	42	1.86935	0.902537	0.131553	0.717701	up	no
Acpt	0	0	0	0	0.24336	0	0	0	2	0.342154	-1.54728	0.661345	NA	down	no
Cdh23	21	36	17	33	24.3475	13	34	24	17	1.1007	0.138424	0.74624	0.971719	up	no
Rps5	9835	10736	9449	12038	11210.7	10553	12127	11751	13043	0.802653	-0.317152	0.0191661	0.377859	down	no
Podnl1	24	5	16	10	7.36493	1	3	3	0	6.93098	2.79306	0.000895212	0.0955917	up	no
Adgrl1	714	518	962	625	622.106	492	726	435	560	1.1565	0.209761	0.352338	0.890934	up	no
Amotl1	5053	4798	5243	5806	4854.9	6042	3216	3711	5243	1.04234	0.05982	0.771591	0.978148	up	no
2200002J24Rik	0	0	0	0	0.131085	1	0	0	0	0.548478	-0.866495	0.806301	NA	down	no
Etv5	358	370	317	284	312.305	290	296	260	340	1.0168	0.0240327	0.865547	0.988811	up	no
Tmem190	4	1	2	7	3.98902	4	7	3	4	0.703973	-0.506409	0.530261	NA	down	no
Gfod2	208	164	170	210	180.985	208	158	141	199	0.965554	-0.0505718	0.771783	0.978148	down	no
Enkd1	85	116	178	90	106.199	77	108	97	102	1.10953	0.149942	0.598105	0.955603	up	no
4933405L10Rik	2	7	2	4	2.45077	2	0	1	2	2.75086	1.45988	0.177356	NA	up	no
Atp6v0d1	1036	1006	873	881	893.476	816	895	764	921	1.01262	0.0180929	0.867883	0.988811	up	no
Ptprs	2394	1460	2104	1401	1744.74	1510	1693	1435	2101	0.988249	-0.017053	0.930147	0.993313	down	no
Slc41a1	970	1061	948	1052	917.779	964	759	645	1009	1.08813	0.12185	0.427017	0.913855	up	no
Fer1l4	0	0	0	0	0.256746	0	2	0	0	0.331912	-1.59113	0.652191	NA	down	no
4931406B18Rik	3	0	0	2	0.703579	0	1	0	0	3.63787	1.8631	0.416577	NA	up	no
Iglon5	21	15	37	21	14.9198	10	10	4	5	2.94157	1.55659	0.00190428	0.139061	up	no
Igf2bp1	1	0	0	0	0.240428	0	1	0	0	0.904281	-0.145157	0.967235	NA	down	no
B4galnt2	6	7	14	3	5.37196	3	4	2	5	1.96161	0.972039	0.183539	NA	up	no
Zfp651	1190	1340	1375	1417	1210.13	1217	831	993	1388	1.09328	0.128663	0.46802	0.922689	up	no
Nelfb	797	702	683	790	712.955	660	767	578	764	0.973809	-0.0382897	0.740059	0.970715	down	no
Card14	674	1127	700	919	729.136	548	596	524	803	1.26752	0.342013	0.120361	0.703273	up	no
Tmem175	235	193	173	178	191.426	207	156	192	202	0.927163	-0.109104	0.52959	0.936108	down	no
Bcas1	22	42	9	24	18.262	22	12	9	8	1.72758	0.788751	0.14642	0.738308	up	no
Tango2	163	142	105	207	140.879	156	161	124	73	1.0771	0.107148	0.727586	0.970592	up	no
4833413E03Rik	0	1	1	1	0.62435	2	0	0	0	1.35705	0.440479	0.835577	NA	up	no
Aldh1a2	45	16	9	1	10.7901	4	7	3	6	3.17084	1.66486	0.0474557	0.524045	up	no
Ndufs2	6596	7160	7494	9350	7357.37	7374	6703	6905	7413	0.976064	-0.0349528	0.818018	0.98508	down	no
Atraid	631	594	587	590	603.373	579	615	583	658	0.892502	-0.164073	0.0987845	0.66213	down	no
Cad	571	512	779	656	559.464	597	481	365	561	1.14463	0.194881	0.31332	0.875546	up	no
Lypd8	0	0	0	0	0.378426	0	2	0	1	0.229115	-2.12586	0.506945	NA	down	no
Sh3bp5l	375	405	419	439	400.69	382	461	328	409	0.942243	-0.0858283	0.543841	0.940582	down	no
Atad1	1311	1487	1392	1915	1480.21	1703	1195	1306	1564	0.960554	-0.0580615	0.753525	0.973526	down	no
Pten	1625	1280	1329	1358	1324.87	1065	1487	1145	1386	0.995334	-0.00674736	0.960154	0.996362	down	no
Pea15a	976	1165	1046	1025	896.02	871	587	756	800	1.26441	0.338459	0.0473306	0.524045	up	no
Timm23	2006	2301	2071	2591	2127.3	2580	1411	1841	2282	1.00297	0.00428438	0.983592	0.997735	up	no
Tnfaip8l2	74	98	81	50	71.2706	42	62	88	75	1.02241	0.0319687	0.919456	0.991715	up	no
Trnt1	686	662	607	758	689.182	716	796	614	684	0.874419	-0.193603	0.139419	0.728055	down	no
Ly6g6e	36	27	11	25	25.0546	19	21	30	32	0.872226	-0.197226	0.623141	0.957759	down	no
Ehmt2	1931	1552	1882	1535	1650.39	1389	1998	1320	1691	0.977955	-0.0321597	0.835256	0.986951	down	no
Elof1	517	541	442	494	485.238	473	394	469	565	0.949899	-0.0741546	0.625738	0.957759	down	no
Med16	375	329	356	375	326.256	337	303	241	317	1.08631	0.119431	0.364552	0.895464	up	no
St3gal1	586	620	685	607	504.377	473	347	339	432	1.42545	0.511416	0.000819914	0.0917818	up	no
Tmem259	1822	1566	1884	1800	1713.07	1551	2175	1303	1689	0.956285	-0.0644869	0.684378	0.969851	down	no
Rnf170	526	455	402	491	444.116	427	399	388	488	0.996646	-0.00484664	0.96981	0.996854	down	no
Clip3	178	107	144	104	95.8964	70	89	43	52	1.89512	0.922293	0.000809094	0.0917818	up	no
Thap8	2	0	7	1	2.23244	5	1	1	1	1.12832	0.174182	0.888626	NA	up	no
Myl2	9	9	13	6	6.25373	1	6	5	2	2.37526	1.24809	0.0715393	0.595271	up	no
Dedd	53	61	45	38	47.1827	41	56	30	57	0.977525	-0.0327947	0.906827	0.991201	down	no
Mcemp1	47	38	69	46	35.4254	21	24	24	20	2.02775	1.01988	0.00104585	0.09619	up	no
Nit1	466	425	438	426	434.917	384	456	407	490	0.915094	-0.128007	0.270283	0.846775	down	no
Pax5	7	2	6	1	2.76222	3	2	0	2	2.07427	1.0526	0.312027	NA	up	no
Prdm15	392	268	353	315	323.379	291	444	257	283	0.941384	-0.0871443	0.671241	0.966585	down	no
Rnf168	328	301	317	394	318.684	289	319	235	388	0.992323	-0.0111181	0.946543	0.995143	down	no
Tctex1d2	145	117	98	119	114.759	126	78	115	124	0.973862	-0.0382103	0.86279	0.988811	down	no
Chp1	1966	1871	2057	2352	1982.39	1845	2403	1571	1875	0.973126	-0.0393016	0.798582	0.982492	down	no
Sval2	40	16	8	24	29.6504	19	98	13	20	0.530521	-0.914519	0.168074	0.765784	down	no
Trpv4	365	219	360	164	256.856	206	309	197	257	1.03366	0.0477592	0.86069	0.988558	up	no
Klhl3	15	22	6	16	12.9318	19	8	4	15	1.17834	0.236762	0.678375	0.968973	up	no
Tvp23b	275	298	239	298	260.153	251	267	201	266	1.02395	0.0341421	0.817822	0.98508	up	no
Dnajc7	1819	1800	1737	1803	1816.17	1840	1737	1918	1868	0.877112	-0.189168	0.0938376	0.655438	down	no
Zfp385c	18	15	22	13	15.4491	22	5	10	20	1.0856	0.11849	0.809316	0.983447	up	no
Cacybp	1538	1773	1635	2025	1657.4	1854	1208	1736	1490	0.998546	-0.00209886	0.991576	0.999329	down	no
Cluap1	147	161	135	151	150.964	157	155	163	136	0.876528	-0.190128	0.27914	0.855338	down	no
Zswim7	229	296	278	342	288.328	302	239	304	313	0.895392	-0.159408	0.412743	0.909888	down	no
Pigl	100	66	105	88	80.9404	74	57	86	75	1.1039	0.14261	0.553729	0.943396	up	no
Ndufa2	1521	1849	1451	1647	1745.7	1972	1227	2195	2017	0.786006	-0.347389	0.114423	0.693224	down	no
Pam16	200	222	209	231	223.56	228	209	252	232	0.844715	-0.243464	0.134987	0.722497	down	no
Glis2	175	167	233	118	145.33	145	125	99	114	1.30011	0.378638	0.115007	0.6942	up	no
Cox6c	4462	4998	4308	5214	4936.81	5824	3362	5940	5205	0.839671	-0.252104	0.247596	0.834219	down	no
Bicc1	344	365	419	238	267.891	177	192	233	201	1.53193	0.615348	0.00544189	0.226326	up	no
Ube2z	1342	1341	1258	1565	1351.88	1236	1473	1201	1438	0.933929	-0.0986149	0.423161	0.912784	down	no
Gip	0	0	2	0	0.239817	0	0	0	0	2.49357	1.31821	0.708906	NA	up	no
Tmem87b	1196	943	992	1192	1099.77	845	1859	767	1058	0.868453	-0.20348	0.435761	0.914417	down	no
Anapc1	1414	1230	1270	1307	1196.67	1136	1122	965	1207	1.0676	0.0943715	0.277821	0.854932	up	no
Mertk	560	248	331	226	307.109	205	393	215	320	1.08622	0.119315	0.694777	0.970592	up	no
Tsg101	1240	1340	1274	1424	1325.07	1305	1343	1322	1355	0.896602	-0.15746	0.177244	0.776667	down	no
Hps5	663	458	569	490	534.768	467	662	479	512	0.927589	-0.108442	0.520083	0.932134	down	no
Map3k4	667	599	582	665	597.573	512	559	532	695	0.991507	-0.0123045	0.921442	0.991988	down	no
Piezo1	2646	2782	1883	2389	1915.15	1907	1111	1088	1780	1.50061	0.585545	0.00774946	0.263188	up	no
Blk	8	3	4	3	3.78701	4	3	2	4	1.24955	0.321411	0.675821	NA	up	no
Rnf166	510	493	591	472	483.856	462	483	383	503	1.02477	0.0352996	0.7865	0.980675	up	no
Ankrd28	1048	1165	920	1226	963.412	960	748	748	958	1.15936	0.21333	0.170085	0.767678	up	no
Ankrd52	1049	873	1032	1094	910.635	1025	875	558	858	1.11051	0.151219	0.394968	0.90496	up	no
Pkd2l2	185	143	216	120	152.263	112	173	130	149	1.06507	0.0909417	0.695659	0.970592	up	no
Srp19	1146	1073	1104	1185	1112.6	1205	942	1070	1196	0.923472	-0.11486	0.362779	0.894318	down	no
Klra17	11	5	1	6	3.75939	0	2	4	2	2.5352	1.3421	0.173159	NA	up	no
Wdfy2	85	62	78	66	77.7156	71	135	56	71	0.792848	-0.334884	0.249791	0.834646	down	no
Rbsn	428	418	412	455	407.385	410	417	320	419	0.993126	-0.00995151	0.934331	0.994191	down	no
Mrps25	374	420	434	416	412.641	446	275	465	466	0.898134	-0.154998	0.462975	0.921579	down	no
Dguok	327	341	288	313	313.171	282	333	296	332	0.924498	-0.113258	0.391438	0.90496	down	no
Camta1	1367	1259	1031	1357	1335.72	1094	1608	1318	1665	0.799691	-0.322485	0.0503414	0.532471	down	no
Csf1	744	832	918	760	706.001	578	505	617	741	1.20903	0.273845	0.0950024	0.657729	up	no
Strip1	859	748	812	856	797.835	706	930	674	831	0.945396	-0.0810098	0.519777	0.932134	down	no
Kif1a	54	69	37	50	41.4203	25	66	16	20	1.50978	0.594337	0.181896	0.780426	up	no
Alx3	0	0	9	0	1.07917	0	0	0	0	11.1869	3.48374	0.266912	NA	up	no
Slc25a11	1535	1741	1466	1660	1549.23	1825	996	1616	1558	0.962796	-0.054698	0.796235	0.981817	down	no
Chrne	51	47	42	45	41.2048	53	11	38	45	1.13521	0.182956	0.651326	0.963939	up	no
Cmc2	189	209	247	228	205.688	227	131	226	188	1.01757	0.0251252	0.91495	0.991266	up	no
Chfr	658	569	606	525	589.824	500	769	478	639	0.897366	-0.156231	0.349334	0.890827	down	no
Ceacam16	5	2	1	0	2.80045	1	6	0	8	0.492681	-1.02128	0.418252	NA	down	no
Hoxa2	63	50	34	48	47.9307	46	33	46	66	0.923691	-0.114517	0.694926	0.970592	down	no
Ankrd53	2	2	1	3	1.74825	2	1	2	1	1.19706	0.259495	0.811769	NA	up	no
Tex261	1158	1159	1007	1096	1033.66	1137	868	883	1005	1.02727	0.0388195	0.771065	0.978148	up	no
Fam120b	665	578	576	552	557.612	486	627	449	561	1.01213	0.0173933	0.892659	0.990152	up	no
Tbp	414	317	349	321	364.72	350	481	298	400	0.830751	-0.267512	0.102422	0.666933	down	no
Psmb1	3244	3503	3383	4122	3443.64	3387	3070	3446	3432	0.965783	-0.0502286	0.722158	0.970592	down	no
Dll1	461	281	323	507	471.274	365	888	435	504	0.649008	-0.623691	0.0346269	0.479061	down	no
Nol3	1229	1360	1579	1535	1372.27	1408	980	1389	1516	0.975042	-0.0364637	0.844993	0.986951	down	no
Fhod1	930	1032	1181	1183	1028.71	1217	684	907	1125	0.998177	-0.00263295	0.989829	0.999007	down	no
Plekhg4	46	15	32	17	17.2372	8	7	16	1	2.98212	1.57634	0.0139288	0.344544	up	no
Slc9a5	127	112	138	122	107.579	117	86	85	81	1.22076	0.287779	0.15107	0.744187	up	no
Elmo3	367	234	230	237	297.219	242	444	284	344	0.733597	-0.44694	0.0489033	0.52833	down	no
Stc1	58	35	100	35	38.1748	26	16	12	33	2.39842	1.26208	0.00417773	0.204777	up	no
4931428F04Rik	73	74	78	66	64.3544	77	40	50	61	1.1559	0.209021	0.404843	0.908936	up	no
Tppp3	898	1169	1172	1083	1119.16	1307	1238	1247	783	0.849753	-0.234885	0.295554	0.870025	down	no
Msh3	366	261	350	326	332.943	313	439	297	319	0.860603	-0.216579	0.219528	0.816709	down	no
Adamts13	0	0	2	0	1.2668	0	8	0	0	0.233276	-2.09989	0.419745	NA	down	no
Tmem208	513	504	448	456	488.078	469	387	537	592	0.873792	-0.194639	0.252338	0.83658	down	no
E2f4	1506	1522	1653	1801	1527.6	1759	1039	1244	1771	1.01376	0.0197123	0.918776	0.9915	up	no
Surf4	3448	4276	3750	4571	3854.68	4321	3155	3303	4113	0.979317	-0.0301523	0.855964	0.9884	down	no
Surf2	430	431	403	457	426.768	397	475	364	471	0.915522	-0.127333	0.304459	0.875546	down	no
Dnajb9	1063	1382	1118	1825	1330.19	1569	1407	987	1322	0.929787	-0.105027	0.633165	0.960952	down	no
Naf1	254	241	265	280	242.998	221	246	214	233	1.03	0.04264	0.749774	0.972078	up	no
Yes1	584	477	391	503	491.091	428	644	415	506	0.888106	-0.171197	0.343783	0.888739	down	no
Ppp1cb	5472	5821	5448	6975	5798.06	6626	5157	5027	5992	0.943399	-0.0840608	0.572746	0.948033	down	no
Gorasp2	1789	2004	1838	2199	1967.29	2088	1869	1857	2109	0.89594	-0.158525	0.213233	0.811858	down	no
Tsen15	309	269	324	304	290.544	265	229	305	326	0.967478	-0.0476994	0.774942	0.978163	down	no
Efr3a	977	919	802	987	797.735	748	687	572	762	1.20755	0.272087	0.0267245	0.434614	up	no
Trappc2l	459	508	417	479	458.544	495	307	506	496	0.930963	-0.103204	0.617022	0.957069	down	no
Acsf3	190	201	186	186	169.113	188	111	128	175	1.15057	0.202348	0.309651	0.875546	up	no
Ddx19a	533	450	474	519	479.629	464	510	350	568	0.950657	-0.0730027	0.606468	0.957069	down	no
Galns	209	184	174	210	177.059	174	113	189	169	1.08229	0.114086	0.590877	0.954677	up	no
Gata2	91	68	92	84	69.4815	74	70	43	41	1.32709	0.40827	0.1217	0.706248	up	no
C8g	30	31	29	34	31.0731	37	24	29	35	0.898539	-0.154347	0.591279	0.954677	down	no
Entpd2	50	69	76	72	65.292	63	78	50	66	0.946668	-0.0790699	0.74327	0.971626	down	no
Rabl6	1590	1551	1683	1590	1490.14	1456	1276	1209	1652	1.04181	0.0590933	0.604724	0.957069	up	no
Ptgds	159	103	160	78	148.602	78	274	123	218	0.657707	-0.604482	0.107002	0.676991	down	no
Edf1	2025	1960	2012	2157	1967.47	1944	1547	1945	2198	0.965745	-0.0502861	0.721375	0.970592	down	no
Clic3	343	218	101	160	230.808	159	305	220	351	0.717681	-0.478585	0.172843	0.769416	down	no
Npdc1	834	828	819	725	735.204	630	779	617	689	1.06948	0.096911	0.427925	0.913855	up	no
Fbxw5	999	970	1002	982	950.394	977	847	786	1084	0.972031	-0.0409259	0.719628	0.970592	down	no
Slc25a13	191	113	100	143	127.83	74	158	105	151	1.01392	0.0199474	0.943572	0.994611	up	no
Ube2i	2102	1741	1912	1988	1921.59	1722	2444	1592	1946	0.911106	-0.134309	0.354488	0.891516	down	no
Tsr3	425	369	384	426	397.11	389	348	365	485	0.91613	-0.126376	0.352934	0.891023	down	no
Unkl	126	84	119	106	108.234	95	145	82	115	0.902858	-0.147429	0.502738	0.927613	down	no
Lrrk1	467	393	450	396	392.162	294	395	363	401	1.06106	0.0855064	0.557895	0.944081	up	no
Aldh1a3	44	68	269	70	69.0464	18	49	24	25	3.55665	1.83052	0.00100862	0.09619	up	no
Actn1	3678	2334	1996	1835	2187.73	1821	1893	1908	2252	1.1232	0.167609	0.426817	0.913855	up	no
Sirt2	1313	1417	1458	1502	1331.71	1232	1529	1017	1250	1.02894	0.0411621	0.77302	0.978148	up	no
Hnrnpl	4671	3687	4667	3735	4051.32	3593	4165	3730	4328	0.957843	-0.062139	0.613448	0.957069	down	no
Nolc1	1246	1307	1519	1589	1334.15	1221	1316	1081	1458	1.015	0.0214808	0.875867	0.988878	up	no
Casd1	627	575	651	710	590.652	625	449	539	573	1.05904	0.0827552	0.595071	0.954677	up	no
Cnksr3	201	150	165	170	155.844	141	170	112	151	1.08285	0.114838	0.491298	0.92596	up	no
Mtmr1	843	776	770	1015	862.088	858	1099	727	826	0.879237	-0.185676	0.2639	0.842429	down	no
Hmgb3	258	230	381	231	243.797	231	193	241	194	1.15151	0.203525	0.372647	0.898741	up	no
Map2	157	104	112	130	127.841	130	118	123	153	0.866718	-0.206365	0.255563	0.837663	down	no
Cyp2j9	101	69	40	62	74.945	64	145	44	79	0.744621	-0.425422	0.263663	0.842429	down	no
Nipsnap3a	0	0	0	0	0.131085	1	0	0	0	0.548478	-0.866495	0.806301	NA	down	no
Abca1	1917	1425	1425	1183	1279.43	1173	1663	728	866	1.21568	0.281764	0.270764	0.846775	up	no
Nipsnap3b	308	295	277	270	257.833	282	183	222	240	1.12043	0.164051	0.340573	0.887569	up	no
Lage3	480	488	407	452	446.652	494	307	449	504	0.940979	-0.0877663	0.645197	0.962724	down	no
Ubl4a	1281	1241	1306	1432	1264.05	1281	1042	1167	1403	0.97378	-0.038332	0.76932	0.978148	down	no
Gdi1	2061	1645	1855	1670	1816.04	1556	2264	1649	1883	0.889493	-0.168945	0.243146	0.831608	down	no
Sash1	738	508	600	467	550.355	436	809	375	514	0.982891	-0.0248973	0.918663	0.991441	down	no
Gadd45b	586	622	717	763	659.577	461	978	535	636	0.937544	-0.0930412	0.696109	0.970592	down	no
Slamf6	15	11	2	7	6.79794	10	1	7	2	1.5413	0.624149	0.450017	0.92053	up	no
Slamf1	0	1	2	1	0.997794	0	1	1	2	0.922034	-0.117107	0.938737	NA	down	no
Zdhhc12	165	156	149	159	153.434	157	113	138	197	0.94356	-0.0838146	0.659065	0.965421	down	no
Endog	152	115	174	159	151.567	212	97	127	181	0.881523	-0.18193	0.490236	0.92596	down	no
Cybb	201	172	118	48	103.422	61	37	110	93	1.59392	0.672576	0.133732	0.721318	up	no
Golga7	1092	974	1006	1028	995.947	924	1029	926	1019	0.951009	-0.0724684	0.434417	0.914416	down	no
Xk	180	218	288	284	211.612	252	81	184	216	1.19961	0.262571	0.429088	0.913914	up	no
Pcolce2	102	94	134	81	84.4841	61	97	54	62	1.36119	0.444871	0.0874535	0.640982	up	no
Cd48	126	109	96	43	78.5257	66	25	93	75	1.28626	0.363186	0.395905	0.905111	up	no
Clpx	1165	1128	949	1409	1137.77	1126	1358	845	1175	0.939565	-0.0899355	0.605486	0.957069	down	no
Trabd	954	1020	1042	1084	1034.35	977	1175	946	1090	0.888262	-0.170943	0.151545	0.744812	down	no
Mov10l1	3	7	6	3	3.56082	3	3	1	3	1.74342	0.801921	0.326976	NA	up	no
Dennd6b	379	367	364	370	384.127	313	473	389	419	0.840281	-0.251056	0.106884	0.676991	down	no
Cd83	25	17	20	11	19.8117	24	16	24	21	0.77097	-0.375253	0.324253	0.881052	down	no
Tmem27	0	0	1	0	0.119908	0	0	0	0	1.49089	0.576177	0.870481	NA	up	no
Ace2	50	57	48	56	49.6817	70	31	40	47	1.01669	0.0238807	0.935628	0.994191	up	no
Gzmb	15	12	17	7	8.5006	3	3	5	8	2.43409	1.28339	0.028901	0.452393	up	no
C4a	39	32	43	24	33.1676	20	32	28	50	0.966923	-0.0485275	0.887573	0.989815	down	no
Ager	36	18	54	17	32.6333	25	61	31	19	0.825745	-0.276231	0.573432	0.948088	down	no
Atf6b	525	555	653	520	522.258	443	570	414	526	1.04884	0.0687934	0.647449	0.963473	up	no
Egfl8	33	45	39	16	28.9251	23	31	18	29	1.20191	0.265334	0.480351	0.924526	up	no
Notch4	386	333	327	314	268.263	291	231	155	142	1.49824	0.583272	0.0161629	0.359197	up	no
Ppt2	124	134	184	147	136.423	116	128	115	150	1.0521	0.0732663	0.706157	0.970592	up	no
Prrt1	32	21	52	12	18.1868	8	16	7	2	3.18513	1.67135	0.00679696	0.249246	up	no
Rnf5	235	228	198	206	208.164	227	140	189	251	0.973406	-0.0388869	0.845959	0.986951	down	no
Cacfd1	669	751	605	758	663.539	698	610	547	696	0.990857	-0.0132506	0.924064	0.992422	down	no
Hivep2	863	816	770	725	763.11	663	1012	637	647	0.97055	-0.0431253	0.812412	0.984407	down	no
Arnt	1243	1083	1052	1167	1078.02	964	1261	859	1054	0.995617	-0.00633703	0.961685	0.996362	down	no
Itga2	62	27	34	55	53.5182	53	101	29	70	0.64099	-0.641626	0.0986966	0.66213	down	no
Mocs2	831	831	681	855	759.601	823	738	660	682	0.995765	-0.0061232	0.965209	0.996854	down	no
Nat9	257	271	279	297	282.831	300	251	282	326	0.862928	-0.212688	0.147186	0.739187	down	no
Lpl	3045	3510	4430	3108	3051.11	3480	2023	2938	1952	1.21683	0.283133	0.263726	0.842429	up	no
Atp6v0e	1026	997	907	1135	1019.96	1013	1145	905	1053	0.895068	-0.159931	0.185445	0.78334	down	no
Zfp318	701	539	535	572	583.528	521	831	449	548	0.905058	-0.143918	0.467493	0.922636	down	no
Ttbk1	9	0	0	1	1.12801	0	0	0	0	11.7442	3.55388	0.160111	NA	up	no
Srf	1086	977	1052	1116	988.095	853	813	940	1113	1.02925	0.0415892	0.756857	0.975039	up	no
Gata3	666	851	735	1000	988.602	730	1156	1284	1421	0.642554	-0.638112	0.00753916	0.258106	down	no
Lama5	3119	2528	2892	2568	2856.54	2438	4193	2112	3132	0.85122	-0.232397	0.243903	0.832798	down	no
Steap1	43	53	63	44	37.8549	29	13	37	24	1.76774	0.821903	0.0234806	0.405606	up	no
Steap2	140	169	199	124	131.617	99	116	100	117	1.32869	0.410001	0.0497696	0.531394	up	no
Hspa8	21523	24833	31299	31376	24846.1	20871	25963	20736	23247	1.0909	0.125518	0.468691	0.922692	up	no
Serac1	135	123	113	131	113.976	112	101	93	111	1.08973	0.123977	0.448739	0.92053	up	no
Awat1	122	124	95	151	98.8899	127	116	28	41	1.43727	0.523335	0.224787	0.819529	up	no
Pdzd11	339	311	333	331	302.348	293	220	272	336	1.06115	0.0856268	0.585556	0.95269	up	no
Psma2	2115	2527	2359	3014	2455.75	2768	2092	2341	2441	0.940599	-0.0883479	0.607651	0.957069	down	no
Mrpl32	724	721	706	786	742.977	815	744	689	766	0.882169	-0.180874	0.103647	0.671319	down	no
Setdb1	1008	809	899	841	857.658	786	1039	667	860	0.962105	-0.0557334	0.698302	0.970592	down	no
Anxa9	36	46	56	28	43.5169	30	98	31	23	0.829798	-0.269167	0.57182	0.947989	down	no
Arnt2	41	41	18	37	28.3196	15	23	17	39	1.33304	0.414725	0.297781	0.871779	up	no
Prune1	1037	1223	1212	1932	1318.14	1339	1393	1042	1407	0.951036	-0.0724275	0.736806	0.970592	down	no
Cers2	1123	1068	1074	896	964.023	850	995	825	931	1.04585	0.0646808	0.588363	0.954139	up	no
Capza2	3517	3675	3431	4004	3410.91	3543	2421	3415	3360	1.03552	0.0503596	0.768223	0.978148	up	no
Plekho1	1269	990	1328	952	997.956	907	814	947	834	1.16417	0.219304	0.188165	0.787838	up	no
Vps45	251	221	219	253	228.1	254	161	233	237	0.961222	-0.0570585	0.763307	0.977624	down	no
Prpf3	517	472	582	574	528.715	541	576	415	574	0.925975	-0.110955	0.419796	0.912295	down	no
Anp32e	1537	1992	2014	2203	1820.52	1910	1281	1779	1874	1.02512	0.0357959	0.8568	0.988558	up	no
Aph1a	540	527	514	581	500.808	442	560	364	512	1.04737	0.0667759	0.638754	0.961232	up	no
Tab2	2173	2094	1971	2221	2067.76	1994	2013	1933	2197	0.940814	-0.0880184	0.336949	0.885945	down	no
Ppil4	648	591	584	588	605.534	532	750	508	665	0.891623	-0.165494	0.238285	0.828072	down	no
Cnih1	1094	1239	1234	1361	1251.43	1351	916	1482	1299	0.878809	-0.186378	0.352659	0.891023	down	no
Eps8	483	489	583	313	397.223	366	258	360	352	1.26044	0.333924	0.14595	0.738308	up	no
Med22	612	553	540	593	542.883	449	622	478	520	1.00484	0.0069703	0.959436	0.996326	up	no
Surf1	606	559	548	522	547.056	443	621	517	577	0.937025	-0.0938403	0.498167	0.926474	down	no
Med28	749	838	715	853	776.496	818	541	840	858	0.931632	-0.102168	0.59823	0.955606	down	no
Qdpr	252	278	220	283	248.538	272	128	274	283	0.973285	-0.0390662	0.883927	0.989815	down	no
Gnrh1	52	49	69	51	73.1673	52	158	72	78	0.557902	-0.841916	0.01543	0.354307	down	no
Tnr	3	5	2	0	3.01241	2	5	3	4	0.650261	-0.620909	0.509259	NA	down	no
Sqstm1	12596	16923	14143	21382	14971.3	15332	18041	9229	12957	1.07039	0.0981407	0.681058	0.969223	up	no
Nfe2l2	1892	1716	1582	1940	1700.57	1433	2260	1330	1536	0.985789	-0.0206498	0.909537	0.991211	down	no
Rxrg	154	156	137	162	140.516	158	56	132	176	1.05674	0.0796252	0.798448	0.982471	up	no
Rxra	2161	2013	1915	2200	2108.81	1895	2250	2007	2472	0.871154	-0.199	0.0719693	0.595271	down	no
Adamtsl4	641	626	656	526	603.749	575	624	590	601	0.925763	-0.111285	0.384107	0.900542	down	no
Fcrls	36	195	144	49	79.2224	53	17	99	39	1.81887	0.863043	0.156199	0.749941	up	no
Cd5l	20	25	14	7	17.4096	8	7	26	32	0.816983	-0.291622	0.625815	0.957759	down	no
Prpsap1	475	435	535	410	478.984	412	642	448	479	0.847874	-0.238078	0.182372	0.780426	down	no
Fam184b	9	6	1	3	4.73083	3	5	6	5	0.893785	-0.162001	0.832003	NA	down	no
Ncapg	123	89	194	140	116.764	118	92	91	96	1.24322	0.314082	0.229054	0.821914	up	no
Lcorl	264	214	229	233	216.891	213	256	155	186	1.05111	0.0719121	0.681082	0.969223	up	no
Lta4h	753	611	718	733	657.642	635	660	551	635	1.02637	0.0375554	0.733574	0.970592	up	no
Amdhd1	3	4	1	1	2.93259	4	2	5	3	0.575704	-0.7966	0.381249	NA	down	no
Dstn	4433	4221	3064	4271	3824.08	3248	4175	3469	3864	0.980032	-0.0290996	0.850451	0.987473	down	no
H2afy	1878	1594	1707	1493	1582.93	1433	1528	1403	1707	0.994412	-0.00808391	0.937748	0.994191	down	no
Gtf2ird2	220	153	203	136	166.059	117	210	134	168	1.02437	0.034738	0.881543	0.989815	up	no
Bola1	374	403	403	406	396.991	398	300	439	451	0.901871	-0.149007	0.40386	0.908928	down	no
Gatsl2	2449	1554	1498	1719	1631.94	2200	699	1297	1782	1.08776	0.121355	0.697234	0.970592	up	no
Fcgr1	707	576	328	189	360.888	265	79	415	365	1.42182	0.507737	0.295701	0.870025	up	no
Ncf1	236	248	277	176	204.997	160	149	250	146	1.18573	0.24578	0.35634	0.892604	up	no
Wnt11	29	22	103	31	46.1093	33	95	29	28	0.912394	-0.132271	0.815044	0.985077	down	no
Adss	933	892	850	1028	900.822	713	1033	807	984	0.949769	-0.0743518	0.615763	0.957069	down	no
1700016C15Rik	2	7	3	7	6.44761	7	6	13	5	0.548716	-0.86587	0.209395	0.807686	down	no
Il17rb	97	49	43	70	65.6959	54	90	54	73	0.862269	-0.213789	0.475491	0.923698	down	no
Cacna1d	48	43	59	33	42.4327	25	52	48	32	1.04689	0.0661036	0.843788	0.986951	up	no
Chdh	683	396	297	536	590.701	353	1230	513	722	0.614473	-0.702579	0.0514673	0.533323	down	no
Actr8	608	556	541	656	551.654	581	518	431	553	1.0279	0.0397034	0.757426	0.975319	up	no
Lrrc27	23	12	16	34	18.4221	23	11	14	16	1.19768	0.260246	0.558364	0.944081	up	no
Stk32c	10	12	4	2	5.10321	1	5	2	6	1.83332	0.874455	0.287832	NA	up	no
Fnta	1293	1386	1352	1414	1320.35	1402	1144	1264	1328	0.958432	-0.0612519	0.629376	0.959057	down	no
Skiv2l2	939	845	893	1018	849.407	911	748	666	825	1.06302	0.088163	0.495764	0.92596	up	no
Lbp	120	265	294	168	173.668	100	241	102	112	1.3993	0.484706	0.194952	0.796041	up	no
Celsr1	687	482	524	527	624.712	441	889	634	818	0.722211	-0.469507	0.0325297	0.473496	down	no
Fli1	236	232	197	167	179.016	205	120	154	132	1.22464	0.292363	0.205682	0.807142	up	no
Stard13	376	284	263	315	284.354	209	528	133	196	1.05767	0.0808932	0.823387	0.985719	up	no
Tenm1	1	1	0	6	0.95193	0	0	0	0	9.86811	3.30277	0.126945	NA	up	no
Camk1g	10	3	5	4	8.60614	11	24	8	3	0.427308	-1.22665	0.0856877	0.637015	down	no
Diexf	336	280	309	332	319.866	272	425	283	330	0.869261	-0.202138	0.235087	0.828072	down	no
Hsd11b1	276	295	225	315	230.623	158	316	141	142	1.33262	0.414266	0.142974	0.732298	up	no
Syt14	7	1	3	7	4.31789	11	3	1	2	0.951781	-0.0712981	0.938904	NA	down	no
H2-M3	99	101	63	64	76.4588	54	52	100	79	1.02684	0.0382143	0.902425	0.991156	up	no
Lonrf3	47	41	28	38	35.5648	34	49	24	26	1.0478	0.0673624	0.833781	0.986951	up	no
Atp5e	2592	3296	2744	3125	2985.35	3291	2067	3443	3249	0.880227	-0.184052	0.383318	0.900542	down	no
Nelfcd	571	457	602	475	484.263	513	402	406	476	1.0589	0.0825617	0.581549	0.951448	up	no
Tubb1	4	7	3	5	3.83073	2	3	3	4	1.44071	0.526776	0.488518	NA	up	no
Ctsz	1613	1802	1717	1586	1494.82	1340	993	1602	1345	1.14352	0.193485	0.31649	0.876186	up	no
Prelid3b	1276	1444	1541	1664	1435.67	1572	1130	1355	1525	0.961896	-0.0560476	0.735974	0.970592	down	no
Sertad4	560	379	365	341	415.498	308	433	406	553	0.874259	-0.193867	0.360927	0.894318	down	no
H2-M2	54	54	16	37	59.1702	87	40	93	84	0.474301	-1.07612	0.00840218	0.27469	down	no
Ube2a	704	616	650	633	631.28	608	595	591	674	0.953613	-0.0685244	0.493289	0.92596	down	no
Slc25a5	3191	2764	3236	3513	2950.95	2761	3167	2176	2995	1.04039	0.0571275	0.663502	0.966147	up	no
Atp1b4	188	132	253	100	134.422	67	65	159	122	1.45187	0.537914	0.15957	0.756014	up	no
Ppdpf	407	451	415	410	402.19	397	318	424	399	0.987023	-0.0188449	0.907575	0.991201	down	no
Kcnq2	0	0	3	1	0.754303	1	0	1	0	1.79472	0.843757	0.682212	NA	up	no
Eef1a2	9015	10205	10392	11445	8809.58	9725	6151	5880	8397	1.24004	0.310391	0.0975036	0.660177	up	no
Col20a1	71	62	63	68	73.8344	75	106	62	84	0.732923	-0.448266	0.0375203	0.489564	down	no
Pls3	1799	1516	1277	1706	1493.58	1260	1998	1082	1409	0.994361	-0.00815888	0.967057	0.996854	down	no
Mpped2	19	21	9	4	9.0331	4	3	7	7	2.27102	1.18334	0.0722171	0.59563	up	no
Nkap	345	253	301	293	279.803	262	277	211	318	1.01275	0.018272	0.900287	0.990559	up	no
Ndufa1	1077	1252	950	1213	1157.65	1269	775	1352	1347	0.854118	-0.227493	0.302754	0.874259	down	no
Wt1	0	0	2	5	0.83742	0	0	0	0	8.67817	3.11739	0.230809	NA	up	no
E2f3	358	333	459	449	351.28	377	266	263	330	1.17375	0.23112	0.216743	0.815363	up	no
Cr1l	847	676	684	816	712.115	715	758	578	661	1.00787	0.011311	0.930882	0.993401	up	no
Ppfibp1	1934	1779	1970	1953	1728.72	1710	1742	1336	1511	1.09797	0.134834	0.248421	0.834219	up	no
Cd46	96	65	64	71	77.2142	72	128	61	63	0.82497	-0.277587	0.336083	0.885945	down	no
Cd34	1492	1547	1305	1099	1270.95	1227	1210	1133	1206	1.03022	0.0429594	0.763692	0.97784	up	no
Plgrkt	678	544	451	495	501.47	518	422	443	490	1.04325	0.0610828	0.697565	0.970592	up	no
Cd274	257	101	83	86	99.6821	82	72	66	72	1.6076	0.684913	0.0546551	0.54479	up	no
Pdcd1lg2	1	1	6	3	1.70015	0	0	1	2	3.36055	1.7487	0.210491	NA	up	no
Gtf3a	222	180	155	159	168.883	172	161	141	171	1.00328	0.00471902	0.977022	0.996854	up	no
Mtif3	183	144	143	165	159.772	149	167	145	188	0.885865	-0.174841	0.254509	0.837194	down	no
Lnx2	344	253	325	318	302.663	243	431	236	287	0.939005	-0.0907955	0.670398	0.966585	down	no
Il19	15	9	17	16	12.8162	13	19	5	10	1.10389	0.1426	0.769049	0.978148	up	no
Dyrk3	16	20	45	31	23.0553	15	29	11	20	1.36963	0.45379	0.313309	0.875546	up	no
Mapkapk2	2771	2889	2608	2909	2629.31	2711	1984	2413	2846	1.0167	0.0239	0.869979	0.98886	up	no
Il10	24	14	15	21	15.0098	14	8	12	14	1.38939	0.474456	0.249015	0.834219	up	no
Lamp2	4040	3502	3305	4107	3570.44	3130	3508	3372	3736	0.982861	-0.0249402	0.829697	0.986743	down	no
Atxn10	1338	1423	1611	1651	1373.52	1266	1313	1217	1222	1.08616	0.119235	0.372657	0.898741	up	no
Foxred2	110	101	153	106	116.789	78	164	91	137	0.912063	-0.132795	0.620261	0.957759	down	no
Eif3d	807	777	818	864	809.689	757	872	797	794	0.916484	-0.125818	0.281961	0.858241	down	no
H3f3b	7722	6980	6640	7617	7206.85	5753	7987	7255	7842	0.907508	-0.140018	0.311279	0.875546	down	no
Nup50	604	601	696	685	615.303	602	645	494	622	0.993984	-0.00870555	0.945046	0.994739	down	no
Phf21b	50	40	29	33	39.844	30	59	30	50	0.817458	-0.290783	0.355889	0.892504	down	no
Ift27	201	193	163	134	161.087	159	118	153	175	1.03158	0.0448494	0.824914	0.986291	up	no
Pacsin2	1353	1338	1356	1569	1283.84	1428	1092	919	1300	1.07767	0.107922	0.479054	0.923872	up	no
Cmah	330	122	166	77	109.204	61	35	69	47	2.88671	1.52942	0.00024702	0.0551383	up	no
Ttll12	522	523	522	543	477.464	518	271	458	482	1.10102	0.138836	0.520761	0.932376	up	no
Bik	31	43	31	26	29.093	23	18	29	33	1.15257	0.204851	0.538466	0.939079	up	no
Tox4	842	975	891	1114	903.445	939	847	717	940	1.00994	0.0142688	0.922983	0.992228	up	no
Mrps18c	100	102	75	79	96.2045	113	75	138	80	0.781927	-0.354895	0.208908	0.807301	down	no
Sulf1	247	270	377	213	207.691	135	139	154	152	1.72613	0.787543	0.000356046	0.0642134	up	no
Srsf6	5795	4381	4618	4089	4782.53	4116	6316	4237	4870	0.873352	-0.195365	0.247981	0.834219	down	no
Plcg1	1447	945	1240	869	1041.67	926	1175	776	1044	1.03857	0.0546043	0.769472	0.978148	up	no
Kctd2	449	436	398	477	447.629	412	517	417	482	0.872342	-0.197034	0.128195	0.712714	down	no
Tmprss6	7	1	2	1	2.1762	0	2	2	3	1.40121	0.486678	0.672001	NA	up	no
Kctd5	418	430	455	506	429.523	418	386	400	435	0.999127	-0.00126011	0.992476	0.99936	down	no
Pom121l2	0	1	1	0	0.893431	0	3	1	1	0.366143	-1.44952	0.416111	NA	down	no
Etaa1	202	169	201	233	205.679	179	237	202	225	0.864048	-0.210817	0.20393	0.805336	down	no
Matn4	13	15	20	6	9.60631	6	9	7	2	2.02119	1.01521	0.0932591	0.654352	up	no
Slpi	881	941	427	1249	730.422	669	483	493	781	1.31344	0.393346	0.188795	0.788699	up	no
Rbpjl	0	1	0	0	0.382209	1	1	0	0	0.543935	-0.878495	0.743729	NA	down	no
Sdc4	2292	2055	1522	2565	2467.25	1642	5079	2026	2549	0.67942	-0.557624	0.0852042	0.635576	down	no
Il13ra1	1003	1203	1003	1467	1202.09	882	1542	1111	1421	0.859496	-0.218437	0.309305	0.875546	down	no
Nbr1	2819	2745	2431	3063	2655.83	2612	3246	2017	2432	0.973948	-0.0380835	0.811096	0.984084	down	no
Cyth1	709	632	636	606	594.761	624	584	459	544	1.05764	0.0808551	0.514441	0.931305	up	no
Rnd3	907	800	815	908	875.523	751	1127	742	982	0.864895	-0.209403	0.169847	0.767678	down	no
Brca1	141	122	191	130	122.202	117	56	111	119	1.30714	0.386418	0.170181	0.767678	up	no
Gast	0	1	0	0	0.122751	0	0	0	0	1.49089	0.576177	0.870481	NA	up	no
Cntnap1	74	62	127	64	68.5296	68	41	49	70	1.30277	0.381584	0.219382	0.816709	up	no
Nt5c3b	438	347	313	326	343.747	268	433	297	346	0.957918	-0.0620255	0.736293	0.970592	down	no
Coa3	721	759	720	701	710.787	706	463	757	869	0.938359	-0.0917881	0.651139	0.963939	down	no
Zpbp2	2	1	1	1	1.13098	0	2	2	0	1.10093	0.138717	0.924352	NA	up	no
Gsdma	48	24	81	31	43.1242	23	86	23	33	1.01605	0.0229682	0.964083	0.996854	up	no
Med24	1097	1034	1331	1035	1047.34	978	952	943	1052	1.03693	0.052323	0.690041	0.970521	up	no
Gsdma2	1	0	0	0	0.374224	2	0	0	0	0.539637	-0.889938	0.786237	NA	down	no
Psmd3	2739	3153	3363	3718	3031.33	3034	2932	2393	3050	1.03471	0.0492207	0.732054	0.970592	up	no
Exosc10	851	807	876	748	769.354	786	806	600	720	1.02183	0.0311527	0.804145	0.983135	up	no
Glod4	701	652	609	741	624.937	620	410	574	725	1.0506	0.0712092	0.702299	0.970592	up	no
Vps53	604	490	550	557	526.763	545	455	471	565	0.977465	-0.0328827	0.786757	0.980701	down	no
Taok1	1821	1624	1575	1696	1580.86	1498	1694	1205	1632	1.01135	0.0162842	0.883042	0.989815	up	no
Dnttip1	217	199	190	208	199.429	197	212	158	224	0.934387	-0.0979081	0.485641	0.925422	down	no
Tnnc2	2	9	8	14	10.0713	7	5	24	9	0.650938	-0.619408	0.386449	0.90235	down	no
Acot8	181	124	132	138	140.092	139	149	109	158	0.938333	-0.0918277	0.599271	0.955606	down	no
Cd300lg	342	213	278	180	190.508	161	256	63	67	1.67574	0.744796	0.073199	0.599077	up	no
Pyy	3	5	3	0	5.7264	0	10	15	8	0.296948	-1.75172	0.0926553	NA	down	no
Mpp2	83	72	65	56	73.1418	70	90	47	107	0.803302	-0.315986	0.223167	0.818888	down	no
Ppy	1	1	0	0	0.234806	0	0	0	0	2.43516	1.28402	0.716213	NA	up	no
Vtn	60	106	96	55	67.2523	81	33	59	50	1.28565	0.362501	0.307687	0.875546	up	no
Nlk	287	225	261	236	223.875	242	192	160	207	1.14032	0.189438	0.238268	0.828072	up	no
Traf4	215	160	202	178	167.232	165	133	120	181	1.14317	0.193043	0.263542	0.842429	up	no
Aldoc	66	65	45	66	66.1838	59	68	66	95	0.762991	-0.390262	0.100809	0.664319	down	no
Stac2	121	67	54	39	47.9955	29	16	37	32	2.1912	1.13172	0.00486777	0.218091	up	no
Rpl19	2986	3064	2693	3006	3117.75	2748	3367	3317	3738	0.807554	-0.30837	0.0177523	0.368999	down	no
Nek8	184	115	136	109	123.159	97	172	80	105	1.08415	0.116571	0.6636	0.966147	up	no
Cacnb4	19	21	14	11	14.6437	8	16	14	15	1.10967	0.150134	0.726208	0.970592	up	no
Plxdc1	244	110	74	66	116.841	88	78	124	163	0.973277	-0.0390774	0.923481	0.992228	down	no
Arl5b	532	447	413	503	465.429	460	570	345	478	0.92851	-0.10701	0.504635	0.928284	down	no
Zfp207	3022	2480	2609	2614	2609.43	2416	3146	2144	2563	0.945718	-0.0805187	0.536925	0.938104	down	no
Psmd11	2585	3233	3385	4238	3083.21	3214	2733	2464	2937	1.07721	0.107297	0.559995	0.945082	up	no
C1qtnf1	114	70	123	51	65.6401	35	59	36	50	1.80069	0.848549	0.00933282	0.289249	up	no
Pipox	17	5	4	3	5.45461	3	5	4	4	1.61211	0.688955	0.361599	NA	up	no
Timp2	3057	2431	2872	2034	2269.75	2203	1771	1889	2081	1.1798	0.238545	0.129487	0.714636	up	no
Zc3h18	1014	854	1033	983	942.192	870	1198	689	948	0.953012	-0.0694345	0.67265	0.967053	down	no
Top2b	1939	1619	1850	1822	1696.54	1552	1895	1260	1749	1.01729	0.0247348	0.845468	0.986951	up	no
Rarb	58	75	95	105	77.6129	80	46	89	72	1.04543	0.0640928	0.833442	0.986951	up	no
Igfbp4	1485	1226	2341	1164	1243.28	825	1493	754	807	1.45432	0.540348	0.0624071	0.568393	up	no
Cdc6	126	111	154	95	107.192	94	89	102	92	1.1617	0.216234	0.313737	0.875546	up	no
Suz12	749	646	787	709	686.767	613	721	631	663	0.994148	-0.00846809	0.943702	0.994611	down	no
Atad5	282	146	250	156	206.829	223	186	206	213	0.903826	-0.145883	0.532553	0.936217	down	no
Crlf3	332	313	411	270	297.171	268	250	235	320	1.12227	0.166421	0.335876	0.885945	up	no
Krt27	10	2	187	0	24.548	0	1	1	4	31.1706	4.96212	NA	NA	up	no
Tns4	1900	1183	1051	1591	2155.47	1293	6878	1356	1919	0.455246	-1.13528	0.0151004	0.352561	down	no
Tnfaip1	1290	1429	1202	1403	1248.67	1334	1014	1080	1285	1.0241	0.0343513	0.808745	0.983447	up	no
Abr	1182	951	967	999	944.851	923	768	810	1020	1.05272	0.074124	0.550228	0.941674	up	no
Rab11fip4	551	374	240	278	402.061	258	615	405	504	0.730106	-0.453822	0.139591	0.728055	down	no
Cd40	42	29	25	18	29.7194	32	15	42	34	0.826328	-0.275214	0.496503	0.92596	down	no
Slc35c2	498	519	416	417	477.684	511	368	531	557	0.84848	-0.237048	0.19963	0.801279	down	no
Zfp334	169	127	141	98	112.718	112	89	81	97	1.27455	0.349985	0.0982414	0.660884	up	no
Elmo2	814	640	742	509	654.381	585	727	591	655	0.954702	-0.0668778	0.688271	0.970056	down	no
Wsb1	1731	1312	1349	1560	1460.03	1270	1727	1400	1373	0.929353	-0.105701	0.477633	0.923872	down	no
Ttpal	482	403	397	390	417.083	356	469	353	507	0.900806	-0.150711	0.301247	0.874259	down	no
Rhot1	997	1067	1058	1182	1025.65	1023	1033	857	1025	0.992063	-0.0114967	0.921794	0.991988	down	no
Rhbdl3	288	307	288	344	306.34	304	182	330	411	0.905883	-0.142603	0.557201	0.944081	down	no
Ada	91	62	98	78	68.1805	59	54	56	54	1.32989	0.411304	0.0671875	0.584456	up	no
Serinc3	3820	3671	3792	3861	3611.65	3547	4566	2843	2929	0.987887	-0.0175819	0.917451	0.991378	down	no
Tha1	181	155	175	131	137.813	149	95	91	140	1.22683	0.294935	0.164383	0.761081	up	no
Pgs1	929	868	900	958	843.769	811	863	612	867	1.05398	0.075842	0.523415	0.934051	up	no
Birc5	270	236	414	280	273.767	247	187	310	250	1.08363	0.115877	0.645141	0.962724	up	no
Afmid	25	15	14	25	20.5124	24	20	17	25	0.831291	-0.266575	0.457076	0.920715	down	no
Trp53tg5	5	0	1	3	2.19505	2	3	1	3	0.900891	-0.150576	0.890362	NA	down	no
Pigt	679	616	675	776	631.28	664	532	504	641	1.06357	0.0889191	0.519744	0.932134	up	no
Wfdc2	0	1	3	2	1.10266	1	1	0	1	1.85301	0.889872	0.554999	NA	up	no
Etv4	511	383	793	343	434.823	364	413	302	413	1.23581	0.305453	0.244365	0.833146	up	no
Dbndd2	98	108	88	82	92.9099	91	118	85	74	0.923313	-0.115109	0.605795	0.957069	down	no
Mmp9	78	105	177	77	91.6541	44	134	80	42	1.31509	0.395158	0.358363	0.893706	up	no
Slc12a5	13	16	20	20	15.3131	16	19	6	14	1.14793	0.19903	0.646481	0.963127	up	no
Ghdc	229	225	226	241	220.081	217	238	183	210	0.984223	-0.0229424	0.868009	0.988811	down	no
Pltp	168	134	211	114	123.118	89	88	89	108	1.51701	0.601232	0.00861967	0.279892	up	no
Slc12a7	497	436	536	374	407.308	363	397	346	335	1.15411	0.206777	0.196995	0.797458	up	no
Ctsa	1734	1622	1541	1262	1418.87	1218	1415	1225	1415	1.05681	0.0797132	0.540163	0.939857	up	no
Zswim1	88	88	83	109	79.3892	93	51	37	96	1.21789	0.284388	0.343972	0.888739	up	no
Slc12a4	922	699	782	693	781.814	684	893	724	884	0.878995	-0.186073	0.17461	0.770228	down	no
Spata25	0	1	0	1	0.485631	0	0	0	2	0.937695	-0.0928095	0.971438	NA	down	no
Myo1c	3294	3210	3353	3754	3117.38	3102	3127	2257	3045	1.0733	0.102047	0.415278	0.910561	up	no
Crk	1816	1758	1649	2159	1752.96	1609	1840	1464	1808	0.996688	-0.00478601	0.97016	0.996854	down	no
Cox7c	4806	5434	4808	5603	5355.25	6443	3708	6385	5454	0.844442	-0.24393	0.257575	0.839004	down	no
Pitpna	2474	2558	2493	2584	2421.7	2241	2325	2295	2466	0.980653	-0.0281859	0.773918	0.978148	down	no
Mlx	340	296	346	363	327.212	349	309	267	362	0.94833	-0.0765394	0.570755	0.94767	down	no
Fam134c	1343	1124	1012	1119	1145.5	999	1430	961	1225	0.902952	-0.147278	0.329087	0.883099	down	no
Jph2	4024	4610	4082	4621	3989.88	5170	1044	3521	5035	1.06588	0.092049	0.810798	0.984084	up	no
Dhx58	349	135	105	70	124.745	73	40	123	129	1.59438	0.672995	0.168689	0.765847	up	no
Rab5a	1386	1429	1478	1804	1475.98	1493	1696	1091	1495	0.96148	-0.0566716	0.722489	0.970592	down	no
Hspb9	4	4	11	7	6.58036	8	12	2	5	0.882321	-0.180624	0.793659	0.981792	down	no
Nkiras2	446	486	431	508	421.611	398	377	315	441	1.11164	0.152691	0.257031	0.839004	up	no
Ppp2r5c	1882	1936	1706	1867	1737.84	1721	1425	1591	1841	1.01702	0.0243464	0.843382	0.986951	up	no
Ift52	455	373	350	379	365.793	312	368	324	386	1.01282	0.0183817	0.886973	0.989815	up	no
Mybl2	130	90	146	92	99.8268	89	90	70	102	1.18319	0.242677	0.271457	0.847962	up	no
Sgk2	2	3	6	1	2.4835	6	0	1	1	1.35993	0.443529	0.703515	NA	up	no
Eya2	204	69	77	56	71.3174	47	41	32	66	1.96315	0.973174	0.0161968	0.359197	up	no
B4galt5	635	921	819	768	644.008	679	334	461	588	1.38682	0.471777	0.0507991	0.532471	up	no
Gdap1l1	1	1	1	4	1.32892	1	0	0	3	1.63565	0.709864	0.624635	NA	up	no
Ptgis	37	124	190	68	76.9269	35	37	67	63	1.88714	0.916203	0.0548346	0.54551	up	no
Cadps2	15	12	11	12	10.6581	12	7	4	14	1.23406	0.303411	0.53751	0.938606	up	no
Ddx27	846	696	795	951	818.141	694	1112	634	854	0.907318	-0.140319	0.45849	0.921466	down	no
Cyth3	612	535	725	474	494.879	368	515	360	418	1.27999	0.356128	0.0519369	0.535905	up	no
Cyth4	426	584	426	243	355.338	288	134	446	301	1.2814	0.357721	0.34169	0.887569	up	no
Rac3	108	90	102	112	104.698	87	132	91	119	0.871287	-0.19878	0.30682	0.875546	down	no
Rrp7a	678	688	723	726	693.683	692	753	562	752	0.927531	-0.108533	0.349734	0.890827	down	no
Cyb5r3	4219	4028	3880	3916	3656.01	3410	3072	3132	3807	1.08258	0.114469	0.23489	0.828072	up	no
Ints2	291	258	343	314	274.634	266	213	235	293	1.08523	0.118005	0.466372	0.922087	up	no
Med13l	1341	903	1149	1028	1156.71	816	2080	845	1145	0.821677	-0.283357	0.318843	0.877253	down	no
Hist1h2bc	952	1005	941	948	981.722	1170	564	1084	1181	0.868077	-0.204105	0.392953	0.90496	down	no
Baiap2l2	15	54	40	42	34.7959	34	19	40	33	1.08745	0.120942	0.779767	0.979547	up	no
Mafk	756	749	691	1085	932.816	679	2105	548	867	0.715848	-0.482275	0.193917	0.794335	down	no
Med1	924	767	928	870	839.871	837	911	692	827	0.967212	-0.0480965	0.680349	0.969223	down	no
Erbb3	898	801	675	845	1023.2	685	2371	788	1107	0.592949	-0.75402	0.0269899	0.436058	down	no
Stard3	367	327	307	283	305.669	280	306	307	276	0.988899	-0.0161049	0.913788	0.991266	down	no
Ikzf3	12	1	5	2	3.08387	2	1	1	2	2.97021	1.57057	0.132544	NA	up	no
Mfng	136	159	152	90	106.399	127	53	92	49	1.49629	0.58139	0.101229	0.664319	up	no
Vmp1	2507	2153	2516	2876	2200.39	2086	2509	1546	1575	1.17913	0.23772	0.210868	0.809268	up	no
Uchl5	573	664	639	712	653.691	688	659	607	691	0.8877	-0.171856	0.186991	0.785836	down	no
Glrx2	496	487	532	542	488.278	495	480	390	507	0.997764	-0.00322953	0.978297	0.996854	down	no
Trove2	344	338	328	394	324.191	302	288	279	337	1.05511	0.0774	0.553232	0.943396	up	no
Stk4	607	526	457	499	498.666	474	540	397	518	0.98146	-0.0269987	0.83745	0.986951	down	no
Pmp22	1770	3053	1511	2467	1666.35	1205	1573	894	1057	1.69966	0.765244	0.00383019	0.200525	up	no
Gdf9	17	8	12	8	10.8295	9	6	14	13	0.95905	-0.0603218	0.905019	0.991201	down	no
Zcchc10	181	189	221	210	191.106	200	148	205	175	0.991159	-0.0128123	0.94731	0.99557	down	no
Psmb6	2995	3273	3293	3594	3122.95	3405	2495	2891	3109	1.00041	0.000596089	0.996812	0.999633	up	no
Spag7	1252	1341	1381	1481	1356.21	1457	1050	1408	1481	0.913707	-0.130197	0.427353	0.913855	down	no
Pfn1	7581	8080	8236	7859	7286.96	7036	5417	6443	8000	1.07088	0.098793	0.489493	0.92596	up	no
Tomm34	599	524	558	465	538.343	483	652	476	566	0.892772	-0.163636	0.252208	0.836533	down	no
Ywhab	2598	2490	2511	2711	2342.12	2206	1984	2073	2284	1.09082	0.125408	0.212429	0.810853	up	no
Ksr1	2510	2983	2586	3052	2795.63	3173	1451	3222	3347	0.897491	-0.156031	0.55811	0.944081	down	no
Gpx3	6221	5109	8272	6488	6523.58	3988	7937	8370	5632	0.900824	-0.150682	0.578715	0.950036	down	no
Anxa6	6183	7245	7123	7431	6205	7324	2741	5499	6385	1.15409	0.206761	0.452384	0.92053	up	no
Il12rb2	9	13	5	17	17.0364	14	4	31	41	0.443458	-1.17313	0.0751178	0.604915	down	no
Zkscan6	214	223	180	195	224.152	190	319	229	239	0.752429	-0.410372	0.03489	0.479914	down	no
Kpna2	858	817	1012	1113	861.121	841	699	795	788	1.09886	0.136006	0.39905	0.906157	up	no
Smurf2	757	680	786	722	691.816	598	757	534	744	1.01666	0.0238401	0.853747	0.988399	up	no
Cep95	383	283	309	293	297.724	278	321	230	306	1.01157	0.0165939	0.908566	0.991201	up	no
Vezf1	172	160	156	185	151.833	166	168	90	130	1.10469	0.143645	0.494273	0.92596	up	no
Cuedc1	488	422	440	446	427.558	478	442	337	387	0.988588	-0.0165585	0.905561	0.991201	down	no
Srsf1	386	198	310	130	237.22	226	252	201	214	1.02879	0.0409439	0.890151	0.990152	up	no
Abi3	22	17	16	7	12.7454	9	13	7	13	1.33996	0.422189	0.37631	0.899453	up	no
Shroom1	14	11	9	7	7.9823	4	5	7	8	1.54101	0.623874	0.254948	0.837354	up	no
Kif3a	250	232	252	211	209.078	188	213	181	157	1.15321	0.205658	0.218666	0.816709	up	no
2022-09-08	1342	933	1111	890	958.652	858	774	876	955	1.11116	0.152072	0.331281	0.884391	up	no
Mtmr4	504	415	526	515	465.657	437	522	368	463	0.993026	-0.0100968	0.942418	0.994611	down	no
Mrm1	190	199	216	196	196.329	172	217	181	204	0.938084	-0.0922106	0.538738	0.939079	down	no
Mapt	662	815	875	843	744.227	780	525	715	754	1.04278	0.0604315	0.749726	0.972078	up	no
Kansl1	673	520	578	516	537.344	436	700	377	541	1.01138	0.016329	0.932069	0.993744	up	no
Gid4	1001	1066	958	1267	1004.23	1022	854	864	1043	1.02906	0.0413256	0.776564	0.978542	up	no
Myo1b	661	372	495	315	368.787	312	321	272	253	1.42616	0.512138	0.0279621	0.443726	up	no
Dhx40	542	519	528	559	496.478	466	579	367	441	1.05201	0.0731461	0.627904	0.958515	up	no
Ypel2	380	290	305	243	284.263	286	256	225	310	1.02365	0.0337159	0.837102	0.986951	up	no
Akap1	792	1009	1014	1188	908.57	823	766	801	911	1.10119	0.139057	0.407549	0.908936	up	no
Nol11	319	333	389	424	327.614	336	285	258	295	1.13171	0.178502	0.275617	0.852693	up	no
Derl2	782	764	757	849	768.711	798	743	634	853	0.945453	-0.0809227	0.47222	0.922907	down	no
C1qbp	1520	1709	1674	1962	1646.47	1846	1351	1395	1766	0.980895	-0.0278288	0.860434	0.988558	down	no
Rpain	401	312	307	327	371.131	329	628	302	368	0.750539	-0.414002	0.0792388	0.618293	down	no
6330403K07Rik	11	6	1	5	5.07678	3	9	5	1	1.13297	0.180106	0.833016	NA	up	no
Slc13a3	3	60	60	38	30.0965	17	11	31	21	1.82555	0.868335	0.198337	0.799746	up	no
Kcnab3	17	15	16	9	11.482	9	8	10	9	1.42748	0.513466	0.258826	0.839322	up	no
Chd3	911	559	1018	480	625.894	442	514	523	629	1.26985	0.344663	0.1684	0.765838	up	no
Kdm6b	924	632	862	718	745.943	655	891	527	818	0.985558	-0.020988	0.906907	0.991201	down	no
Appbp2	873	794	892	952	857.589	702	1076	690	921	0.941984	-0.0862256	0.594886	0.954677	down	no
Wnt9b	1	3	5	0	1.46768	1	2	0	0	2.75842	1.46384	0.351277	NA	up	no
Adora2b	71	139	71	112	113.644	63	163	123	163	0.702518	-0.509394	0.143974	0.734683	down	no
Ncor1	2422	2013	2086	2068	1974.6	1881	2173	1462	1831	1.05938	0.0832163	0.513152	0.931305	up	no
Trpv2	186	196	115	144	127.2	77	96	122	93	1.48229	0.567826	0.0254491	0.42411	up	no
Cenpv	202	268	182	216	229.891	246	226	240	254	0.814074	-0.296768	0.096645	0.659278	down	no
Pcgf2	477	292	410	301	396.316	276	739	314	375	0.786144	-0.347135	0.260559	0.840868	down	no
Cwc25	351	303	334	303	309.663	300	303	275	321	0.974188	-0.0377284	0.745847	0.971719	down	no
1700001P01Rik	2	0	2	1	1.6329	5	1	1	1	0.560227	-0.835917	0.50982	NA	down	no
Pip4k2b	1525	1119	1219	1378	1156.85	1341	656	860	1265	1.15131	0.203271	0.37178	0.898317	up	no
Trim37	296	288	337	298	285.244	236	272	257	311	1.02712	0.0386058	0.783651	0.980413	up	no
Ybx2	55	29	130	35	55.3687	56	51	41	50	1.13975	0.188719	0.671154	0.966585	up	no
Ctdnep1	1082	1291	1299	1303	1240.42	1287	841	1341	1475	0.91068	-0.134984	0.508605	0.929928	down	no
Elp5	592	571	633	663	558.635	574	429	474	563	1.09177	0.126663	0.378638	0.900542	up	no
Slc2a4	1503	1731	2271	2202	1734.67	1978	1247	1590	1397	1.11998	0.163473	0.462278	0.921579	up	no
Gabarap	3232	3411	3278	3358	3149.85	3045	2632	3145	3162	1.00051	0.000741574	0.995358	0.999633	up	no
Cldn7	3	8	6	7	7.40655	3	10	8	14	0.629409	-0.66793	0.290002	0.86462	down	no
2810408A11Rik	46	15	49	20	26.5673	15	18	26	27	1.35367	0.436877	0.330477	0.88427	up	no
Phf23	657	644	730	746	690.008	568	922	558	719	0.913061	-0.131217	0.464252	0.921579	down	no
Acadvl	1072	1015	1053	1296	973.844	1059	806	695	868	1.17381	0.231205	0.151105	0.744187	up	no
Dnah11	1	1	2	2	1.48883	1	2	1	2	0.912715	-0.131764	0.909269	NA	down	no
G3bp1	3391	3473	3951	3942	3529.89	3264	3110	3463	3723	0.984569	-0.0224364	0.862852	0.988811	down	no
Atox1	748	759	685	682	706.035	589	680	677	850	0.932127	-0.101402	0.460323	0.921466	down	no
Sparc	12932	12414	18491	9477	10219.1	8308	7363	6763	7300	1.62282	0.698507	0.000819834	0.0917818	up	no
Glra4	1	4	2	2	2.13408	6	0	1	1	1.02489	0.0354752	0.976307	NA	up	no
Mief2	888	946	926	1052	895.216	1074	555	806	943	1.02165	0.0309005	0.884339	0.989815	up	no
Tbx3	322	267	254	266	236.933	265	159	161	226	1.23864	0.308761	0.114566	0.693467	up	no
Mmp7	0	0	1	0	0.119908	0	0	0	0	1.49089	0.576177	0.870481	NA	up	no
Crhr1	0	1	20	0	2.64929	0	1	0	0	15.8479	3.98622	0.0558762	NA	up	no
Dusp14	213	163	186	195	230.091	185	481	168	250	0.636256	-0.65232	0.0343307	0.479061	down	no
Tada2a	424	346	462	425	413.775	390	460	403	406	0.901907	-0.148949	0.297329	0.871563	down	no
Ikzf1	124	125	104	35	86.4257	67	56	92	93	1.13302	0.180171	0.635643	0.960952	up	no
Tcaf3	0	0	0	0	0.516204	1	3	0	0	0.168534	-2.56889	0.383625	NA	down	no
Pnpo	254	291	228	289	263.002	267	219	255	305	0.920434	-0.119614	0.478052	0.923872	down	no
Cog1	634	476	610	637	526.813	481	561	369	492	1.12345	0.167935	0.273561	0.850863	up	no
Cbx1	1152	1018	1135	1053	984.889	911	874	835	962	1.10062	0.138315	0.138297	0.725898	up	no
Cdk5rap3	689	656	651	635	628.053	670	514	540	697	0.985088	-0.021675	0.8689	0.98886	down	no
Copz2	633	660	699	579	556.145	521	340	542	503	1.21459	0.280467	0.152906	0.745696	up	no
Slc25a39	1125	1141	1140	1203	1076.6	1093	769	1031	1147	1.03141	0.0446213	0.779826	0.979547	up	no
Sp2	234	223	295	244	216.608	202	198	130	229	1.19778	0.260368	0.162734	0.759792	up	no
Aatf	425	460	415	531	444.913	481	474	345	444	0.954392	-0.0673455	0.663561	0.966147	down	no
Lhx1	0	1	0	4	0.850887	0	1	0	1	2.30897	1.20725	0.552928	NA	up	no
Dync1h1	4738	4494	4094	4445	4189.85	3624	5528	2887	3984	1.00936	0.0134434	0.941243	0.994565	up	no
Cpsf4l	67	29	35	20	32.488	31	32	15	37	1.18907	0.249833	0.543551	0.940405	up	no
Pex12	307	304	310	330	299.935	309	282	254	315	0.977964	-0.0321474	0.795409	0.981792	down	no
Ndel1	1194	1081	997	1245	1115.86	952	1634	789	1092	0.920399	-0.119669	0.572675	0.948033	down	no
Slc25a35	57	52	82	53	55.3819	78	31	36	58	1.09316	0.128501	0.700264	0.970592	up	no
Zbtb4	755	712	646	718	677.905	617	662	577	770	0.978234	-0.0317481	0.77461	0.978163	down	no
Tnfsfm13	0	1	4	0	1.79929	3	1	3	2	0.502201	-0.993662	0.445916	NA	down	no
Mpdu1	476	430	405	368	415.514	384	487	391	392	0.916499	-0.125795	0.390001	0.903986	down	no
Fxr2	2075	2512	2525	2758	2345.55	2299	2730	1650	2325	1.00071	0.00102762	0.99524	0.999633	up	no
Atp5g3	4685	4948	4820	5106	4661.18	5026	3004	4869	4891	0.991474	-0.0123536	0.949784	0.995725	down	no
Cd68	1189	1461	1097	1098	1090.4	1232	718	945	1030	1.11709	0.15975	0.432639	0.914234	up	no
Slc35g3	1	0	0	2	0.479469	0	1	0	0	2.21493	1.14726	0.65003	NA	up	no
Acsl1	2804	2508	2792	2868	2523.2	2738	1656	2412	2505	1.06224	0.0871049	0.630403	0.959323	up	no
Abca5	247	246	231	343	274.417	305	339	212	278	0.855644	-0.224917	0.256012	0.838093	down	no
Smyd4	118	120	157	172	126.766	134	91	104	125	1.13274	0.179813	0.413808	0.909888	up	no
Lsp1	855	810	1442	671	787.612	625	470	830	637	1.32179	0.402493	0.159848	0.756014	up	no
Zfyve27	666	508	563	602	627.764	567	973	507	650	0.786815	-0.345904	0.0910078	0.647907	down	no
Avpi1	540	571	541	709	708.712	623	1027	780	844	0.653883	-0.612895	0.00122113	0.106008	down	no
Sfrp5	42	89	44	73	38.1429	19	35	3	9	3.46938	1.79468	0.0013673	0.112118	up	no
Myh11	3019	2679	1636	1284	1389.67	1754	551	129	441	2.72668	1.44715	0.0435744	0.51003	up	no
Rad51d	196	186	163	192	178.696	202	156	153	188	0.954831	-0.0666834	0.674165	0.967181	down	no
Fndc8	5	0	11	6	5.44495	9	3	3	7	0.909819	-0.136349	0.872837	NA	down	no
Unc45b	1776	2360	2073	2124	1783.25	2061	695	1541	1733	1.25126	0.323383	0.279413	0.855338	up	no
Pank3	914	764	940	906	839.837	759	1056	631	795	0.98699	-0.018893	0.908712	0.991201	down	no
Rars	1482	1546	1548	1745	1460.1	1619	1075	1252	1476	1.05624	0.078935	0.627077	0.958387	up	no
Wwc1	335	264	334	262	310.635	215	537	237	313	0.834369	-0.261243	0.346677	0.889432	down	no
Mrpl58	351	376	344	337	362.78	384	292	421	389	0.853575	-0.22841	0.193396	0.79393	down	no
Fdxr	264	157	170	162	186.526	171	206	165	208	0.90539	-0.143389	0.459033	0.921466	down	no
Otop3	4	4	1	3	5.53914	5	17	3	7	0.342893	-1.54417	0.0506891	NA	down	no
Sult4a1	0	2	2	2	1.6591	1	1	3	2	0.775345	-0.36709	0.757057	NA	down	no
Pnpla5	168	135	109	211	107.372	123	65	26	45	2.18603	1.12831	0.00592941	0.234589	up	no
Mrpl45	661	755	753	808	754.99	895	566	777	818	0.881031	-0.182736	0.32389	0.881052	down	no
Mb	7226	8606	9273	7204	7461.73	7912	4898	8211	6366	1.05975	0.0837257	0.70638	0.970592	up	no
Irf1	528	414	413	359	417.875	365	395	430	452	0.940039	-0.0892072	0.569569	0.946982	down	no
Slc22a5	284	221	184	174	196.379	183	185	163	192	1.07719	0.107269	0.553421	0.943396	up	no
P4ha2	417	390	612	532	458.873	389	504	449	386	1.01899	0.027135	0.895144	0.990152	up	no
Alox12e	670	175	155	153	277.709	225	496	164	226	0.925021	-0.112441	0.816286	0.98508	down	no
Arrb1	942	813	726	646	694.337	645	703	481	663	1.13805	0.186566	0.229882	0.822303	up	no
Csf2	0	0	1	1	0.645571	2	0	1	0	0.595495	-0.747839	0.72332	NA	down	no
Tm4sf5	0	0	0	0	0.143973	0	0	1	0	0.548478	-0.866495	0.806301	NA	down	no
Cxcl16	431	340	194	346	395.534	289	706	363	494	0.641982	-0.639395	0.0346856	0.479061	down	no
Pelp1	526	510	642	554	499.332	463	478	365	493	1.12791	0.173646	0.207592	0.807142	up	no
Med11	284	307	256	313	288.491	269	270	280	334	0.911941	-0.132987	0.36239	0.894318	down	no
Alox15	1	3	4	1	2.20678	2	2	0	5	0.937018	-0.093852	0.932564	NA	down	no
[truncated: 26,864 more rows]

## Sheet: Table S6 DEGs D2H vs D2C
Table S6 - DEGs annotation of D2H vs D2C
GeneName	D2H1_count	D2H2_count	D2H3_count	D2H4_count	baseMean	D2C1_count	D2C2_count	D2C4_count	FoldChange	Log2FoldChange	pval	padj	Up/Down	Significant
Gnai3	1536	1876	2424	1505	1948.64	1849	1716	2919	0.937383	-0.0932891	0.671019	0.999878	down	no
Cdc45	204	136	204	184	205.611	266	208	254	0.826431	-0.275034	0.139906	0.999878	down	no
H19	24430	15932	14123	16449	16429	14069	17329	11559	1.37503	0.459459	0.0749829	0.999878	up	no
Scml2	110	142	150	90	129.444	150	155	114	0.967313	-0.0479457	0.843657	0.999878	down	no
Apoh	27	0	0	5	5.63284	1	4	1	4.44638	2.15263	0.177717	NA	up	no
Narf	955	719	820	1061	962.159	1077	1079	1044	0.925749	-0.111306	0.553588	0.999878	down	no
Cav2	1275	1763	2030	1274	1612.71	1401	1402	2248	1.04218	0.0596109	0.793293	0.999878	up	no
Klf6	1557	2015	2250	2001	1826.67	1447	1357	2157	1.31531	0.395401	0.0481133	0.999878	up	no
Scmh1	487	399	471	501	488.105	494	568	508	0.982505	-0.025463	0.866996	0.999878	down	no
Cox5a	1666	1213	1252	1469	1383.34	1283	1527	1243	1.15043	0.202178	0.291523	0.999878	up	no
Tbx2	145	142	147	129	133.975	108	84	184	1.25308	0.325483	0.228154	0.999878	up	no
Tbx4	88	54	41	77	64.1058	61	75	48	1.18307	0.242537	0.505008	0.999878	up	no
Ngfr	127	206	230	78	184.107	203	182	287	0.786323	-0.346805	0.316166	0.999878	down	no
Wnt3	242	201	284	171	273.711	352	296	407	0.701638	-0.511201	0.00503095	0.608217	down	no
Wnt9a	227	124	140	161	158.345	153	159	141	1.19629	0.258566	0.313789	0.999878	up	no
Fer	473	431	478	401	461.617	411	473	583	1.01091	0.0156481	0.917726	0.999878	up	no
Xpo6	1436	1213	1457	1225	1390.8	1506	1496	1453	0.990159	-0.0142684	0.892843	0.999878	down	no
Tfe3	654	683	878	575	722.688	720	645	956	0.994278	-0.00827883	0.961361	0.999878	down	no
Axin2	376	332	435	299	407.198	493	443	509	0.823556	-0.280062	0.0357069	0.999878	down	no
Brat1	303	288	341	328	329.047	355	329	370	0.991914	-0.011713	0.928527	0.999878	down	no
Gna12	708	724	846	720	775.263	702	718	1047	1.01151	0.0165089	0.919319	0.999878	up	no
Slc22a18	60	45	61	25	45.335	37	41	51	1.21885	0.285515	0.397474	0.999878	up	no
Itgb2l	1	3	1	0	0.897969	0	1	0	3.92225	1.97168	0.341349	NA	up	no
Igsf5	1	0	1	0	0.666991	0	0	3	0.560678	-0.834755	0.740146	NA	down	no
Pih1d2	21	17	23	26	22.903	23	27	24	0.974289	-0.0375781	0.915433	0.999878	down	no
Dlat	2076	1373	1702	2452	1907.89	2053	2075	1581	1.10738	0.147146	0.551054	0.999878	up	no
Sdhd	2440	1694	2301	2147	2188.61	2278	2385	2135	1.04338	0.0612713	0.680452	0.999878	up	no
Fgf23	30	54	132	23	46.0119	45	11	34	2.1106	1.07765	0.0818121	0.999878	up	no
Fgf6	40	10	7	30	21.1332	18	20	21	1.24659	0.317992	0.613903	0.999878	up	no
Ccnd2	1512	1852	2184	1154	1865.3	2059	1903	2579	0.845885	-0.241466	0.245329	0.999878	down	no
Gpr107	843	723	948	847	881.842	942	829	1087	0.975074	-0.0364162	0.776002	0.999878	down	no
Nalcn	4	9	2	5	5.11257	2	9	4	1.13266	0.179715	0.837055	NA	up	no
Btbd17	3	10	4	8	4.9156	6	0	2	2.64344	1.40242	0.169809	NA	up	no
Slfn4	1442	999	1813	679	1438.54	361	832	4309	0.747913	-0.419058	0.620947	0.999878	down	no
Th	105	34	50	145	91.818	111	137	57	0.914303	-0.129255	0.805028	0.999878	down	no
Scnn1g	45	70	62	43	54.4797	73	38	50	1.13293	0.180062	0.590323	0.999878	up	no
Drp2	174	209	185	160	171.906	124	148	200	1.28981	0.367161	0.0951928	0.999878	up	no
Tspan32	46	62	65	42	58.6838	34	55	113	0.89089	-0.166681	0.678089	0.999878	down	no
Lhx2	519	607	686	397	606.574	640	710	734	0.875127	-0.192435	0.290402	0.999878	down	no
Clec2g	49	84	72	29	64.1935	39	60	123	0.88304	-0.179449	0.697611	0.999878	down	no
Gmpr	617	446	392	471	458.017	375	484	398	1.27978	0.3559	0.118432	0.999878	up	no
Glra1	0	2	4	3	2.09601	0	1	5	1.25181	0.324015	0.822238	NA	up	no
Mid2	466	458	506	428	488.348	548	501	528	0.976538	-0.034252	0.771094	0.999878	down	no
Trim25	808	1121	1406	813	1014.83	722	806	1501	1.13635	0.184412	0.511786	0.999878	up	no
Dgke	271	185	298	256	270.941	333	272	300	0.91972	-0.120734	0.495322	0.999878	down	no
Scpep1	425	672	661	455	573.453	374	387	1085	1.00837	0.0120321	0.974214	0.999878	up	no
Mnt	411	459	556	359	457.049	398	456	589	1.02416	0.0344359	0.848922	0.999878	up	no
Itgb2	348	707	856	493	609.321	252	394	1288	1.04212	0.0595268	0.902775	0.999878	up	no
Hddc2	230	208	244	188	238.084	266	304	239	0.888012	-0.171349	0.302161	0.999878	down	no
Tpd52l1	537	248	321	355	375.681	427	428	316	1.03241	0.046021	0.871626	0.999878	up	no
Pemt	49	33	39	33	41.2562	58	43	35	0.93467	-0.0974709	0.75964	0.999878	down	no
Cdh1	1976	2763	3323	1736	2626.9	3157	2417	3238	0.915411	-0.127508	0.571344	0.999878	down	no
Cdh4	54	83	94	64	83.8427	80	80	141	0.815025	-0.295084	0.31594	0.999878	down	no
Ckmt1	1366	1823	2214	1326	1794.74	2069	1743	2157	0.929314	-0.105761	0.573152	0.999878	down	no
Bcl6b	130	121	93	165	132.641	160	123	131	1.0326	0.0462746	0.86923	0.999878	up	no
Clec10a	392	973	959	346	614.368	317	459	883	1.3398	0.422016	0.333304	0.999878	up	no
Alox12	47	33	32	36	38.5112	43	33	46	1.01122	0.0160913	0.958257	0.999878	up	no
Arvcf	289	253	329	261	292.912	264	337	332	1.00349	0.00502808	0.972318	0.999878	up	no
Comt	156	398	291	249	294.971	379	370	217	0.941695	-0.086669	0.806654	0.999878	down	no
Rtca	278	247	298	295	283.294	264	295	312	1.06568	0.0917753	0.517882	0.999878	up	no
Dbt	463	370	635	495	529.766	653	592	542	0.900786	-0.150744	0.382172	0.999878	down	no
Dazap2	3150	3563	4389	3050	3651.64	3204	3607	4835	1.00707	0.0101588	0.951987	0.999878	up	no
Mcts1	727	579	749	616	689.752	737	760	686	1.0103	0.0147873	0.906542	0.999878	up	no
Rem1	34	51	45	37	39.9384	29	21	63	1.24247	0.313211	0.445213	0.999878	up	no
Rnf17	4	5	6	0	2.70478	0	1	3	3.09692	1.63084	0.22948	NA	up	no
Trappc10	1165	1070	1504	1262	1319.1	1463	1386	1459	0.958144	-0.0616849	0.580457	0.999878	down	no
Ccm2	574	491	548	546	547.275	496	562	623	1.06889	0.096119	0.483994	0.999878	up	no
Tbrg4	908	733	1001	1061	963.502	1266	1015	776	0.999133	-0.00125097	0.995517	0.999878	down	no
Tmprss2	25	30	26	27	29.9119	33	37	32	0.880423	-0.183731	0.558651	0.999878	down	no
Mx1	162	282	284	102	206.816	92	137	410	1.08811	0.121828	0.807316	0.999878	up	no
Fap	217	167	199	123	169.794	100	142	249	1.19804	0.26068	0.410424	0.999878	up	no
Gcg	1	0	1	0	0.545984	1	0	1	0.821236	-0.284131	0.899937	NA	down	no
Ndufa9	1677	1143	1433	1474	1442.89	1377	1561	1454	1.08186	0.113508	0.483663	0.999878	up	no
Egfl6	61	188	168	40	105.846	55	98	135	1.31631	0.396494	0.450635	0.999878	up	no
Lck	22	27	58	19	38.5211	49	43	60	0.672479	-0.572439	0.139566	0.999878	down	no
Tssk3	2	0	1	0	0.702323	0	2	0	1.19344	0.255131	0.918	NA	up	no
Cttnbp2	121	163	229	122	170.948	139	183	260	0.899585	-0.152668	0.580066	0.999878	down	no
Galnt1	1160	1109	1256	1180	1202.28	1087	1173	1487	1.0457	0.0644748	0.632057	0.999878	up	no
Myf5	33	31	27	65	33.7097	18	30	27	1.75493	0.811415	0.0683365	0.999878	up	no
Mkrn2	522	359	439	470	445.736	413	491	427	1.11612	0.158494	0.378818	0.999878	up	no
Pparg	591	375	613	591	606.709	892	683	538	0.843632	-0.245314	0.3097	0.999878	down	no
Raf1	515	470	583	581	560.236	521	633	638	0.995574	-0.00639895	0.964206	0.999878	down	no
2022-09-01	96	77	102	65	94.1939	103	102	123	0.856226	-0.223937	0.27766	0.999878	down	no
Pdgfb	489	414	390	585	492.096	537	541	480	1.00816	0.0117273	0.957582	0.999878	up	no
Acvrl1	329	318	334	386	357.49	350	270	527	0.999911	-0.000129004	0.999571	0.999878	down	no
Grasp	181	116	139	163	150.491	169	157	127	1.09645	0.13284	0.57475	0.999878	up	no
Acvr1b	1366	1435	1996	1420	1595.31	1862	1401	1783	1.01484	0.0212586	0.890483	0.999878	up	no
Tom1l2	1364	1082	1354	1339	1328.92	1412	1411	1375	1.01459	0.0208922	0.868607	0.999878	up	no
Gpa33	4	10	1	0	3.53566	2	3	4	1.4388	0.524869	0.665519	NA	up	no
Zfp385a	729	854	1069	719	870.63	916	811	1050	1.00283	0.00408012	0.978993	0.999878	up	no
Itga5	1046	957	1259	1507	1122.85	1112	906	1048	1.29279	0.370492	0.0628697	0.999878	up	no
Gabra2	1	0	1	4	1.84356	0	4	3	0.723117	-0.467699	0.756512	NA	down	no
Wdr77	542	493	582	548	557.017	660	661	417	1.02759	0.0392628	0.852266	0.999878	up	no
Adora3	4	7	23	7	11.5487	8	15	20	0.76761	-0.381555	0.562345	0.999878	down	no
Atp5f1	6611	4219	5535	5734	5570.82	5659	6330	4957	1.07895	0.109634	0.563954	0.999878	up	no
Sox9	931	1312	1291	880	1193.69	1441	1298	1254	0.914983	-0.128183	0.504681	0.999878	down	no
Hnrnpd	1975	1923	2221	1999	2126.27	2384	2271	2174	0.984612	-0.0223722	0.832219	0.999878	down	no
Dynlt1c	52	58	63	59	58.9809	60	38	85	1.05819	0.0815978	0.787061	0.999878	up	no
C1d	906	669	930	731	812.325	796	794	895	1.07595	0.105607	0.405461	0.999878	up	no
Gm2a	795	1136	1415	705	1018.68	698	791	1691	1.05751	0.0806699	0.806275	0.999878	up	no
Krit1	974	880	1089	954	992.887	1016	1050	1015	1.0467	0.0658499	0.502021	0.999878	up	no
Clcn4	1418	1215	1606	1391	1491.35	1667	1653	1560	0.952923	-0.0695682	0.51685	0.999878	down	no
Grm6	0	1	0	0	0.289828	0	0	1	0.936963	-0.0939358	0.980094	NA	down	no
Sema4f	55	61	55	61	74.0437	105	108	78	0.662134	-0.594804	0.0179505	0.988697	down	no
Hk2	4093	3138	4349	4850	4017.2	4158	4211	3297	1.16455	0.219772	0.257182	0.999878	up	no
Myo18a	5173	3363	3852	6206	4785.6	5051	5670	4070	1.04822	0.067938	0.799453	0.999878	up	no
Sez6	2	1	4	1	1.41018	0	2	0	3.1875	1.67242	0.307282	NA	up	no
Haao	10	9	22	4	10.0168	2	11	14	1.3496	0.432537	0.561601	0.999878	up	no
Cd52	235	430	590	186	375.675	193	306	752	0.951762	-0.0713273	0.87951	0.999878	down	no
Abhd15	22	26	29	35	31.8975	43	27	43	0.825403	-0.27683	0.418519	0.999878	down	no
Hoxb6	324	185	344	254	340.642	531	454	331	0.686913	-0.5418	0.0291978	0.999878	down	no
Loxl3	281	231	242	279	266.082	196	182	463	1.03622	0.0513247	0.874498	0.999878	up	no
Btn1a1	0	1	0	0	0.685711	1	0	3	0.256752	-1.96155	0.41361	NA	down	no
Kat2b	1482	1209	1402	1528	1429.84	1378	1607	1412	1.06213	0.086958	0.565809	0.999878	up	no
Rab5b	1523	1470	1732	1467	1589.16	1480	1606	1908	1.02947	0.0418974	0.706343	0.999878	up	no
Cryba1	0	2	2	0	0.58117	0	0	0	5.88919	2.55807	0.403321	NA	up	no
Dnmt3l	14	25	25	15	20.6843	24	15	28	0.978254	-0.0317192	0.939813	0.999878	down	no
Aire	3	8	3	1	3.88526	2	5	5	1.0545	0.076565	0.935379	NA	up	no
Icosl	278	383	427	288	359.291	429	335	392	0.983533	-0.0239547	0.902089	0.999878	down	no
Spg7	1086	899	1015	1095	1018.12	1133	1026	861	1.12441	0.169172	0.327228	0.999878	up	no
Sult5a1	832	767	1204	652	869.298	1008	891	792	1.04764	0.0671482	0.725663	0.999878	up	no
Rpl13	17510	15930	21932	15227	18658.4	20625	19518	21154	0.948549	-0.0762057	0.455293	0.999878	down	no
Chmp1a	1693	1585	2086	1731	1873.14	2030	1993	2094	0.958581	-0.0610274	0.492117	0.999878	down	no
Rpa1	1018	943	1062	923	1003.81	1066	1035	998	1.05492	0.0771287	0.476785	0.999878	up	no
Serpinf1	1241	808	910	599	810.939	462	563	1105	1.39648	0.481795	0.139477	0.999878	up	no
Tubgcp3	861	845	1057	720	914.707	999	935	1041	0.966375	-0.0493456	0.681966	0.999878	down	no
Polr3d	487	348	496	491	461.088	467	501	449	1.06303	0.088183	0.58913	0.999878	up	no
Tcf7	155	139	200	160	185.3	258	165	237	0.81793	-0.289952	0.152791	0.999878	down	no
Ddx3x	4612	4872	7066	4901	5423.08	5296	5235	6332	1.04784	0.0674141	0.627274	0.999878	up	no
Il12rb1	1	2	5	4	3.46885	2	3	8	0.764311	-0.387767	0.684318	NA	down	no
Slc5a5	5	4	9	4	6.27624	3	12	8	0.781101	-0.35642	0.619716	NA	down	no
Kcnn3	987	466	635	756	703.759	737	889	442	1.13483	0.182475	0.570101	0.999878	up	no
Usp32	635	735	790	679	752.375	737	728	999	0.959544	-0.0595792	0.702099	0.999878	down	no
Car4	49	82	147	86	94.7216	117	42	153	0.958286	-0.061472	0.890678	0.999878	down	no
Txnrd3	431	381	475	402	443.453	505	506	420	0.974381	-0.0374422	0.7928	0.999878	down	no
Fasl	0	3	3	0	2.081	1	5	3	0.544323	-0.877465	0.526745	NA	down	no
Zfp512b	698	573	855	541	708.495	774	783	793	0.932308	-0.101122	0.467221	0.999878	down	no
Dnajc5	1707	1558	2055	1704	1779.03	1808	1811	1876	1.05638	0.0791256	0.362237	0.999878	up	no
Tpd52l2	1564	1410	1852	1485	1581.71	1534	1717	1560	1.08274	0.114682	0.270505	0.999878	up	no
Fmr1	872	1035	1367	832	1066.41	1028	1039	1377	0.983584	-0.0238797	0.893993	0.999878	down	no
Bcl11a	237	296	350	258	328.13	427	377	378	0.796894	-0.32754	0.0467167	0.999878	down	no
Il4	21	20	18	20	23.5019	24	30	33	0.756755	-0.402101	0.249072	0.999878	down	no
Pxmp4	1423	885	1883	1726	1866.1	3063	2472	1826	0.656445	-0.607254	0.0260399	0.999878	down	no
Dlg3	272	233	334	203	294.125	350	303	396	0.818198	-0.289478	0.0884412	0.999878	down	no
Gnb1l	95	92	110	100	104.412	125	111	101	0.974338	-0.037506	0.845579	0.999878	down	no
Dbh	1	0	1	3	1.16175	0	3	0	1.37582	0.460291	0.812395	NA	up	no
Mmp11	128	127	149	101	129.971	89	128	197	1.01508	0.0215961	0.936973	0.999878	up	no
Smarcb1	880	870	1090	949	1003.03	1192	1075	1006	0.956289	-0.0644819	0.617271	0.999878	down	no
Vpreb3	3	3	1	1	1.62124	2	0	1	2.24215	1.16488	0.409996	NA	up	no
Hip1r	936	908	1202	841	1068.62	1414	1097	1161	0.871126	-0.199046	0.180863	0.999878	down	no
Nsun5	251	220	249	228	255.717	319	290	241	0.922615	-0.1162	0.500853	0.999878	down	no
Top1mt	252	208	316	220	255.591	297	265	246	1.0124	0.0177827	0.913634	0.999878	up	no
Hoxa10	128	59	97	109	98.8271	103	148	47	1.08182	0.113456	0.784082	0.999878	up	no
Hoxa4	52	37	45	60	47.9493	54	55	31	1.1475	0.198491	0.556653	0.999878	up	no
Gm38393	51	29	49	29	41.8627	43	45	51	0.935551	-0.096112	0.747449	0.999878	down	no
Mmp14	1640	1318	1747	1102	1420.14	1129	1051	2044	1.14144	0.19085	0.439507	0.999878	up	no
Slc7a7	74	94	138	96	106.967	95	80	184	0.928871	-0.106451	0.740066	0.999878	down	no
Oxa1l	1158	1027	1410	1223	1262.51	1483	1340	1252	0.975061	-0.0364355	0.782535	0.999878	down	no
Heatr6	349	369	435	365	399.04	413	406	475	0.972587	-0.0401006	0.744634	0.999878	down	no
Ccl3	285	239	123	188	264.661	55	163	838	0.686638	-0.542378	0.548699	0.999878	down	no
Wfdc18	16	20	20	12	21.7291	41	25	20	0.651037	-0.619189	0.145974	0.999878	down	no
Ilf2	1039	902	1075	942	1042.8	1210	1120	1047	0.969525	-0.0446498	0.713607	0.999878	down	no
Chtop	2748	2147	2817	2687	2707.97	3019	2905	2720	0.995003	-0.00722674	0.955897	0.999878	down	no
Snapin	1554	1188	1402	1349	1426.3	1354	1708	1464	1.00654	0.00940162	0.950884	0.999878	up	no
S100a4	1	3	5	0	1.80555	0	1	3	1.83361	0.874686	0.566322	NA	up	no
S100a3	2	4	4	8	4.36514	6	6	0	1.24054	0.31097	0.761017	NA	up	no
S100a5	2	0	0	1	0.456003	0	0	0	4.5961	2.20041	0.505846	NA	up	no
S100a6	5999	6492	8208	5885	6757.64	6885	7182	6945	1.04322	0.0610417	0.59263	0.999878	up	no
Scn4a	2499	1551	1899	3112	2244.99	2371	2411	1784	1.14973	0.201291	0.471539	0.999878	up	no
Icam2	92	93	84	155	112.004	124	98	136	0.996955	-0.00440006	0.988447	0.999878	down	no
Mapk7	328	363	447	294	364.576	322	341	480	1.03773	0.0534313	0.773753	0.999878	up	no
Epn2	816	927	1073	813	940.568	1042	955	995	1.00285	0.00411237	0.973835	0.999878	up	no
B9d1	88	80	114	86	97.8606	95	115	114	0.9376	-0.0929563	0.625176	0.999878	down	no
Sec24b	910	953	1300	1003	1089.24	1171	1086	1269	0.975407	-0.0359236	0.771479	0.999878	down	no
N4bp3	256	220	270	284	300.541	426	324	343	0.781028	-0.356553	0.0475236	0.999878	down	no
Rmnd5b	500	497	577	473	546.539	609	611	583	0.939378	-0.0902221	0.423357	0.999878	down	no
Nhp2	1454	1245	1683	1637	1603.03	2056	1665	1542	0.944229	-0.082792	0.624821	0.999878	down	no
Vps9d1	481	484	596	419	538.34	572	588	668	0.895527	-0.159191	0.199973	0.999878	down	no
Zfp276	280	279	324	237	298.246	342	314	327	0.941954	-0.086272	0.531028	0.999878	down	no
Mfsd10	369	435	559	372	471.671	591	497	513	0.891865	-0.165103	0.320007	0.999878	down	no
Luzp1	913	1069	1297	878	1051.78	1106	879	1275	1.05496	0.0771949	0.65256	0.999878	up	no
Slc13a2	0	0	0	0	0.258445	0	0	2	0.316077	-1.66165	0.659904	NA	down	no
Kctd10	404	584	681	455	527.682	404	428	769	1.10381	0.142498	0.589017	0.999878	up	no
Poldip2	1244	1027	1304	1326	1283.85	1499	1408	1210	0.984846	-0.0220306	0.888294	0.999878	down	no
Sebox	2	0	0	0	1.34068	1	0	7	0.217127	-2.20339	0.31872	NA	down	no
Ift20	629	526	741	567	664.577	703	695	843	0.908116	-0.139052	0.248043	0.999878	down	no
Col6a1	2716	2240	2337	1835	2187.75	1455	1497	3290	1.22691	0.295026	0.310108	0.999878	up	no
Pcbp3	129	116	172	155	148.638	171	177	126	0.992916	-0.010256	0.962285	0.999878	down	no
Lgals9	873	1068	1329	633	990.407	737	880	1505	1.03481	0.0493668	0.862683	0.999878	up	no
Araf	1643	1419	1739	1526	1681.36	1888	1885	1738	0.949543	-0.0746944	0.490026	0.999878	down	no
Cfp	946	1438	1903	874	1270.04	606	885	2388	1.10688	0.146493	0.729393	0.999878	up	no
Timp1	707	441	1008	688	669.606	635	455	808	1.22793	0.296233	0.250774	0.999878	up	no
Uxt	82	75	102	98	89.7358	89	100	84	1.08094	0.112285	0.591502	0.999878	up	no
Cnnm3	310	298	384	310	353.038	399	397	395	0.903231	-0.146833	0.218109	0.999878	down	no
Lman2l	509	357	449	465	479.678	505	548	545	0.924493	-0.113266	0.477147	0.999878	down	no
Mcm3ap	707	624	759	726	732.529	790	792	750	1.00033	0.00047684	0.99681	0.999878	up	no
Pcnt	1042	844	1076	1127	973.55	878	927	911	1.24902	0.320793	0.0218336	0.999878	up	no
Ftcd	9	0	0	1	2.30778	1	3	2	1.39456	0.479811	0.764267	NA	up	no
Mxd1	332	440	597	540	483.201	350	350	808	1.05808	0.0814531	0.800813	0.999878	up	no
Gmcl1	257	269	339	250	317.089	411	357	362	0.813967	-0.296959	0.0394895	0.999878	down	no
Snrnp27	852	559	746	747	737.173	754	808	708	1.05875	0.0823634	0.633385	0.999878	up	no
Oas1c	30	51	57	30	49.7059	44	67	75	0.746987	-0.420845	0.208165	0.999878	down	no
Oas1h	0	2	0	0	0.708879	0	0	3	0.596473	-0.745471	0.806141	NA	down	no
Ocrl	551	571	769	570	629.787	629	642	711	1.02495	0.0355568	0.768967	0.999878	up	no
Calm1	7652	7685	8405	6596	7789.47	7310	7642	9534	1.02983	0.0424088	0.73943	0.999878	up	no
Agpat3	2154	1748	2277	2208	2303.12	3085	2625	2122	0.88364	-0.178469	0.324208	0.999878	down	no
Slc26a3	0	0	0	1	0.69702	0	3	1	0.251036	-1.99404	0.405442	NA	down	no
Sema6b	145	218	218	221	196.02	201	141	227	1.17686	0.234938	0.34022	0.999878	up	no
Uhrf1	750	688	821	705	855.051	1158	1008	912	0.795615	-0.329857	0.018684	0.999878	down	no
Dpp9	831	712	888	941	886.538	972	929	959	0.978499	-0.0313583	0.822089	0.999878	down	no
Ramp2	289	269	194	333	269.853	336	188	263	1.16042	0.214642	0.469505	0.999878	up	no
Lsr	85	96	137	61	100.974	102	73	166	0.916443	-0.125883	0.702313	0.999878	down	no
Gramd1a	1710	1305	1874	1367	1632.93	2076	1601	1586	0.976749	-0.0339402	0.837485	0.999878	down	no
Hpn	112	91	85	80	91.2222	105	82	82	1.13648	0.184567	0.442429	0.999878	up	no
Ckb	483	652	688	562	685.478	526	670	1291	0.803967	-0.314791	0.281488	0.999878	down	no
Sp1	1139	1279	1698	1052	1372.4	1394	1363	1800	0.935587	-0.0960562	0.561671	0.999878	down	no
Itgb7	54	107	140	54	93.6314	56	69	190	0.934356	-0.0979559	0.836611	0.999878	down	no
Myg1	348	336	362	328	352.561	380	390	328	1.03674	0.0520497	0.723765	0.999878	up	no
Rarg	1453	1415	1886	1297	1722.97	2232	1964	1966	0.807972	-0.307622	0.0161295	0.94747	down	no
Pfdn5	2498	2024	2724	1951	2381.36	2411	2557	2639	0.997288	-0.00391739	0.972499	0.999878	down	no
Efnb2	1670	1670	2143	1818	2085.93	2851	2489	2100	0.808642	-0.306426	0.052071	0.999878	down	no
Rrp15	365	359	423	373	394.578	470	391	392	1.0037	0.00532481	0.970099	0.999878	up	no
Rnd2	141	115	149	123	158.001	229	198	164	0.736415	-0.441409	0.0236915	0.999878	down	no
Srr	176	137	171	135	161.769	137	189	196	0.9826	-0.0253242	0.895188	0.999878	down	no
Sync	684	413	494	839	587.389	540	699	409	1.22798	0.296282	0.343139	0.999878	up	no
Fndc5	240	113	156	249	180.136	164	199	131	1.27543	0.350982	0.286173	0.999878	up	no
Acp5	344	309	490	335	433.972	560	483	569	0.753628	-0.408076	0.00642631	0.683786	down	no
Cnn1	239	182	313	551	376.95	375	343	667	0.780703	-0.357154	0.361689	0.999878	down	no
Fbxo9	681	577	785	664	694.281	761	718	701	1.02502	0.0356574	0.760351	0.999878	up	no
Vps50	687	607	795	708	702.214	691	718	729	1.08246	0.114309	0.286978	0.999878	up	no
Hars	1071	913	1105	1012	1034.32	1020	1144	992	1.07566	0.105226	0.394636	0.999878	up	no
Zmat2	1744	1278	1749	1483	1576.14	1531	1770	1526	1.06932	0.0966946	0.48889	0.999878	up	no
Ube2c	370	412	457	432	437.809	579	441	380	0.987149	-0.0186606	0.925773	0.999878	down	no
Smg5	1351	1224	1511	1455	1457.59	1660	1654	1389	0.97443	-0.0373689	0.791192	0.999878	down	no
Cct3	3004	2316	2973	3151	2958.98	3274	3391	2649	1.01654	0.023671	0.891662	0.999878	up	no
Glmp	838	849	1080	726	919.418	934	880	1196	0.959744	-0.059278	0.690462	0.999878	down	no
Mef2d	2711	2102	2577	3224	2642.95	2701	2929	2216	1.12291	0.167238	0.416191	0.999878	up	no
Tmem79	171	225	336	212	259.959	365	241	295	0.858566	-0.219999	0.359707	0.999878	down	no
Snd1	1499	1303	1620	1762	1620.52	1736	1645	1826	0.987035	-0.0188273	0.895357	0.999878	down	no
Col18a1	1572	1758	2187	1697	1911.73	2088	1289	2941	0.950001	-0.0739995	0.768319	0.999878	down	no
Slc19a1	156	114	243	159	181.598	257	170	192	0.884824	-0.176537	0.48312	0.999878	down	no
Kpnb1	3586	3025	3964	3974	3731.83	4047	3902	3714	1.03267	0.0463755	0.729842	0.999878	up	no
Npepps	2031	1816	2441	2012	2114.18	2366	2062	2152	1.041	0.0579724	0.596296	0.999878	up	no
Tbx21	9	10	7	7	8.4369	3	12	11	1.06361	0.088967	0.888926	NA	up	no
Mrpl10	478	449	544	456	511.026	592	564	515	0.953004	-0.0694455	0.578529	0.999878	down	no
Cyp51	3837	1666	4076	5006	4353.37	6964	5658	3592	0.73719	-0.439892	0.220993	0.999878	down	no
Tcf25	4423	4060	5262	4362	4585.26	4833	4662	4646	1.05767	0.0808854	0.355567	0.999878	up	no
Tubb6	4087	2570	2984	5872	3796.07	3156	4996	2662	1.19823	0.260907	0.453081	0.999878	up	no
Def8	816	693	883	697	819.418	915	899	875	0.948754	-0.0758934	0.48412	0.999878	down	no
Meox1	90	56	44	110	80.0517	110	80	66	0.984133	-0.0230754	0.953717	0.999878	down	no
Sost	0	0	0	0	0.274266	1	1	0	0.300177	-1.73611	0.645056	NA	down	no
Pax9	1	1	2	2	1.29685	3	0	0	1.62733	0.70251	0.664664	NA	up	no
Irx2	1719	1386	2056	1462	1742.7	2227	1976	1468	0.956168	-0.0646636	0.734988	0.999878	down	no
Col1a1	24115	15061	18296	10886	16051.8	6609	7406	31103	1.27644	0.352125	0.466102	0.999878	up	no
Itga3	1020	1157	1596	1050	1195.11	1632	1007	946	1.10087	0.138649	0.563592	0.999878	up	no
Sgca	1742	1189	1182	1607	1357.17	1271	1487	940	1.28727	0.36431	0.150594	0.999878	up	no
Dlx3	21	39	24	18	40.5076	43	50	96	0.455527	-1.13439	0.00706735	0.683786	down	no
Foxm1	321	308	316	303	354.574	502	365	383	0.828562	-0.271319	0.1302	0.999878	down	no
Itfg2	293	225	282	268	269.384	296	300	224	1.07584	0.105459	0.573571	0.999878	up	no
Nrip2	33	56	50	32	44.2167	39	46	55	1.01566	0.0224192	0.943619	0.999878	up	no
Tulp3	302	224	314	258	296.461	323	328	346	0.909976	-0.1361	0.325885	0.999878	down	no
Gtf2h4	264	200	240	261	253.938	296	297	223	0.979201	-0.0303229	0.880753	0.999878	down	no
Tubb5	5866	6457	6910	6514	6699.68	7852	6351	7085	1.0046	0.00662724	0.960892	0.999878	up	no
Ell2	753	639	961	860	813.472	894	820	798	1.05433	0.0763293	0.607717	0.999878	up	no
Jup	4525	5349	6681	5107	5596.6	6515	5430	5816	1.00633	0.0090967	0.9499	0.999878	up	no
Fkbp10	524	359	502	442	431.101	348	275	580	1.26529	0.339466	0.180855	0.999878	up	no
Klhl10	7	6	0	13	6.47384	4	8	6	1.24515	0.316318	0.740775	NA	up	no
Nom1	594	510	681	537	603.562	663	620	650	0.99186	-0.0117912	0.913295	0.999878	down	no
Ergic1	880	732	893	978	877.63	893	887	887	1.08469	0.117279	0.420648	0.999878	up	no
Tnk1	254	257	337	245	270.621	325	261	222	1.11193	0.153071	0.422216	0.999878	up	no
Acap1	39	44	92	46	65.2314	68	54	127	0.727485	-0.459011	0.224114	0.999878	down	no
Tcea3	1111	810	794	1119	944.388	950	1040	745	1.16861	0.224799	0.340797	0.999878	up	no
Csn3	0	0	0	0	0.136828	0	1	0	0.568301	-0.815273	0.830864	NA	down	no
Ifrd1	872	706	946	921	856.01	901	867	790	1.11344	0.155022	0.280727	0.999878	up	no
Stk38l	413	373	578	434	498.069	569	536	631	0.853274	-0.228919	0.09781	0.999878	down	no
Brpf1	548	626	858	618	699.014	775	703	814	0.953052	-0.0693735	0.637181	0.999878	down	no
Akr1b3	2332	1879	1865	2125	2027.92	1735	2338	1879	1.14829	0.199483	0.284499	0.999878	up	no
Hoxc13	118	137	122	113	132.362	200	147	89	0.929601	-0.105317	0.730185	0.999878	down	no
Hoxc11	0	1	0	0	0.160606	0	0	0	1.82493	0.867839	0.82014	NA	up	no
Hoxc8	260	314	288	243	291.39	268	283	394	0.976926	-0.0336786	0.863304	0.999878	down	no
Hoxc6	314	253	289	256	296.847	300	347	331	0.942877	-0.0848591	0.56593	0.999878	down	no
Gstt1	252	295	282	193	244.325	148	252	290	1.23468	0.304138	0.243586	0.999878	up	no
Gstt3	136	104	169	115	145.117	158	179	169	0.851515	-0.231897	0.195015	0.999878	down	no
Ddt	29	29	17	10	23.3606	38	26	14	0.903894	-0.145775	0.784013	0.999878	down	no
Tat	12	0	0	0	1.79213	0	0	0	18.1162	4.17921	0.192326	NA	up	no
Marveld3	105	89	173	76	128.141	187	157	128	0.760521	-0.39494	0.154591	0.999878	down	no
Ddx18	563	564	713	569	624.058	663	640	685	1.00181	0.00260251	0.980189	0.999878	up	no
Ubl3	1314	1269	1500	1284	1313.22	1139	1297	1410	1.15772	0.211285	0.0448718	0.999878	up	no
Gramd3	376	458	611	397	447.905	397	446	470	1.15566	0.208718	0.215452	0.999878	up	no
Eef1e1	512	363	490	560	494.105	554	577	406	1.03552	0.050351	0.819403	0.999878	up	no
Akt1	2424	2311	3146	2539	2683.07	2816	2686	2995	1.01285	0.0184261	0.85025	0.999878	up	no
Cldn15	59	82	67	93	73.5563	70	52	89	1.19968	0.262653	0.383021	0.999878	up	no
Il16	113	134	142	98	127.1	75	94	245	0.987652	-0.0179253	0.962743	0.999878	down	no
Tcirg1	1297	1412	1729	1169	1472.36	1391	1417	1998	0.966676	-0.0488956	0.769827	0.999878	down	no
Naglu	189	254	286	156	223.315	178	189	327	1.05881	0.0824376	0.766144	0.999878	up	no
Coasy	590	448	763	576	661.162	809	793	709	0.843458	-0.245612	0.12588	0.999878	down	no
Smo	693	671	791	535	738.367	885	779	866	0.878291	-0.187229	0.17643	0.999878	down	no
Tspan33	45	40	33	44	42.7947	46	47	44	0.986661	-0.0193742	0.946323	0.999878	down	no
Crnkl1	702	539	744	663	687.257	687	748	759	0.998274	-0.0024921	0.984028	0.999878	down	no
Rin2	1164	1349	1853	940	1399.28	1236	1288	2120	0.942565	-0.0853363	0.728114	0.999878	down	no
Folh1	0	2	7	0	2.02222	1	1	4	1.18344	0.242981	0.875218	NA	up	no
Chordc1	1202	908	1165	1197	1214.28	1493	1396	1184	0.908241	-0.138853	0.407904	0.999878	down	no
Rtcb	1299	1192	1512	1209	1346.93	1445	1360	1471	1.00771	0.0110781	0.899866	0.999878	up	no
Pwp1	564	526	697	664	637.862	659	718	660	0.995368	-0.00669863	0.96124	0.999878	down	no
Fbxo7	269	270	319	264	306.739	371	347	323	0.891	-0.166503	0.22654	0.999878	down	no
Capns1	5058	4437	5117	5098	5036.7	5330	5483	4789	1.04741	0.0668297	0.603311	0.999878	up	no
Lrp3	160	185	183	134	167.112	121	161	232	1.07481	0.104083	0.673932	0.999878	up	no
Dsg4	38	83	101	54	60.9568	41	63	47	1.50063	0.58557	0.107978	0.999878	up	no
Folr1	10	4	7	6	6.99892	11	10	1	1.00004	5.28905e-05	0.999947	NA	up	no
Clpb	727	507	707	710	690.88	805	772	627	0.993074	-0.0100262	0.956628	0.999878	down	no
2022-09-07	2843	2673	3352	2647	2882.91	2533	2730	3523	1.08709	0.120469	0.351706	0.999878	up	no
Zdhhc4	560	495	586	464	544.228	581	576	567	1.00998	0.0143223	0.902204	0.999878	up	no
Rac1	3123	3210	3861	3461	3441.89	3377	3463	3681	1.07602	0.105703	0.279977	0.999878	up	no
Nup214	339	371	462	346	397.349	392	360	538	0.975835	-0.0352908	0.837663	0.999878	down	no
Aif1l	531	428	537	566	502.529	378	578	500	1.17615	0.234066	0.224526	0.999878	up	no
Cpa3	52	46	62	22	39.3268	20	28	47	1.58087	0.660715	0.11103	0.999878	up	no
Ltbp1	699	628	779	681	691.358	601	662	809	1.11666	0.159184	0.216188	0.999878	up	no
Ugp2	6881	4052	5541	6344	5429.58	4832	5878	4369	1.2531	0.325498	0.140242	0.999878	up	no
Kcnh6	0	1	0	0	0.434261	0	2	0	0.496158	-1.01113	0.763815	NA	down	no
Trmt1	1104	974	1179	1167	1148.05	1315	1285	1032	1.00755	0.0108569	0.944973	0.999878	up	no
Nacc1	911	862	1204	1114	1086.31	1290	1106	1172	0.947183	-0.0782854	0.594868	0.999878	down	no
Nfix	4840	3983	4780	4611	4614.48	4304	4937	4939	1.0664	0.0927448	0.42708	0.999878	up	no
Slc1a5	1208	1815	2383	886	1532.67	1153	883	2572	1.12936	0.175507	0.652136	0.999878	up	no
Uba1	3977	3639	4421	4442	4258.23	4595	4231	4612	1.0179	0.025594	0.827832	0.999878	up	no
Vwf	314	406	222	450	392.665	480	247	628	0.877174	-0.189065	0.610217	0.999878	down	no
Siae	156	169	218	162	187.442	160	196	266	0.93978	-0.0896055	0.66055	0.999878	down	no
Vsig2	68	52	59	85	70.0182	94	48	85	0.971686	-0.0414378	0.898113	0.999878	down	no
Esam	531	430	380	569	484.911	584	346	542	1.08954	0.123723	0.63717	0.999878	up	no
Spa17	33	12	27	27	23.8061	18	34	16	1.19523	0.257293	0.581208	0.999878	up	no
Fam50a	585	490	670	510	597.856	657	644	666	0.945973	-0.0801292	0.466461	0.999878	down	no
Emd	739	726	860	700	775.041	850	732	845	1.03204	0.0455035	0.680621	0.999878	up	no
Taco1	251	158	182	197	196.315	191	199	196	1.11769	0.160516	0.439903	0.999878	up	no
Grik3	5	11	13	15	10.8954	12	13	7	1.13657	0.184692	0.746166	0.999878	up	no
Gria3	73	41	64	47	51.1978	22	32	82	1.38139	0.466121	0.291742	0.999878	up	no
Npas1	5	10	13	2	8.78152	13	7	13	0.743027	-0.428513	0.523933	0.999878	down	no
Sipa1l2	428	451	807	391	489.333	436	393	564	1.21766	0.284115	0.224994	0.999878	up	no
Ap4e1	305	326	401	350	353.749	333	378	396	1.0344	0.0487923	0.722	0.999878	up	no
Blvra	433	523	616	444	527.429	538	540	627	0.97849	-0.0313713	0.829464	0.999878	down	no
Pdzd4	151	169	181	138	170.605	193	193	176	0.940777	-0.0880753	0.600546	0.999878	down	no
Srpk3	992	438	418	812	664.654	669	903	376	1.13753	0.185909	0.645881	0.999878	up	no
Idh3g	3166	2219	2639	2651	2658.4	2556	2924	2459	1.11485	0.156852	0.344854	0.999878	up	no
Pnck	50	31	36	40	43.7811	48	60	43	0.861896	-0.214415	0.479369	0.999878	down	no
Ssr4	1546	1315	1768	1434	1616.95	1765	1827	1756	0.935762	-0.095786	0.326354	0.999878	down	no
Bcap31	2710	1841	3168	2763	2863.92	3502	3241	3036	0.880917	-0.182922	0.291198	0.999878	down	no
Fam98a	947	694	969	906	894.688	957	954	861	1.04758	0.0670559	0.647555	0.999878	up	no
Ltbp2	535	693	669	472	588.34	557	601	597	1.12004	0.163549	0.350893	0.999878	up	no
Kmt2a	1335	1483	1742	1324	1568.33	1687	1603	1895	0.939799	-0.0895765	0.442981	0.999878	down	no
Ift46	435	408	537	407	458.043	452	466	525	1.02361	0.0336658	0.768957	0.999878	up	no
Tmem25	64	32	30	28	38.9642	49	41	28	1.08086	0.112182	0.786846	0.999878	up	no
Cd3g	18	83	67	25	64.0444	62	66	138	0.607013	-0.720201	0.1808	0.999878	down	no
Trappc6a	284	265	363	249	340.74	433	416	410	0.759418	-0.397035	0.00330524	0.498585	down	no
Supt6	1630	1556	2054	1842	1793.46	1982	1693	1852	1.05949	0.0833662	0.501662	0.999878	up	no
Spag5	352	238	332	365	359.867	471	425	353	0.851837	-0.23135	0.268535	0.999878	down	no
Foxn1	17	17	27	15	32.2121	54	45	58	0.398611	-1.32695	2.92168e-05	0.0302636	down	yes
Unc119	153	178	192	193	201.654	277	200	228	0.843121	-0.246188	0.210465	0.999878	down	no
Rab34	514	469	588	441	538.601	590	531	673	0.92819	-0.107508	0.390038	0.999878	down	no
Sdf2	861	703	1029	777	866.219	895	895	954	1.01234	0.0176949	0.873489	0.999878	up	no
Ccne1	150	114	163	133	150.28	206	152	142	0.921862	-0.117378	0.577587	0.999878	down	no
Hsf2bp	47	29	24	68	44.4503	35	76	29	1.00708	0.010172	0.98405	0.999878	up	no
Bbc3	132	95	105	82	122.663	146	168	140	0.754602	-0.406212	0.0658568	0.999878	down	no
Mybpc3	3	13	8	4	6.19202	5	1	9	1.57513	0.655472	0.452687	NA	up	no
Psmc3	4696	3393	4160	4184	4149.24	4106	4877	3656	1.07618	0.105922	0.54614	0.999878	up	no
Acp2	533	564	742	476	602.961	488	548	924	0.979578	-0.0297683	0.897879	0.999878	down	no
Rapsn	84	73	81	140	100.861	144	79	104	0.966539	-0.0491007	0.884901	0.999878	down	no
Slc39a13	727	615	825	717	732.295	816	744	704	1.05149	0.0724388	0.572215	0.999878	up	no
Celf2	1092	1034	1251	1090	1089.85	789	1059	1341	1.1657	0.221202	0.213641	0.999878	up	no
Nr1h3	294	237	272	212	274.885	326	246	354	0.909525	-0.136816	0.459208	0.999878	down	no
Ddb2	285	231	328	216	275.286	289	299	297	0.986103	-0.0201894	0.892871	0.999878	down	no
Spi1	387	699	886	478	625.415	343	508	1148	1.01999	0.0285483	0.942459	0.999878	up	no
Sf3a1	745	658	861	792	796.304	912	803	833	0.991974	-0.0116258	0.925795	0.999878	down	no
Stat6	1328	1496	2019	1308	1601.74	1559	1441	2194	0.978656	-0.0311268	0.865986	0.999878	down	no
Clgn	1	0	1	4	1.31906	0	3	0	1.66177	0.732719	0.703156	NA	up	no
Napsa	32	51	107	29	55.8307	34	44	106	0.968269	-0.0465209	0.927608	0.999878	down	no
Vrk3	395	353	428	474	425.417	416	457	463	1.02661	0.0378889	0.809192	0.999878	up	no
Smg9	468	418	560	514	507.379	564	546	499	1.00626	0.00899708	0.94813	0.999878	up	no
Paxip1	565	532	661	573	613.85	703	629	660	0.968103	-0.0467677	0.677481	0.999878	down	no
Rmnd5a	2453	2081	2722	2322	2462.73	2361	2580	2829	1.02075	0.029623	0.765618	0.999878	up	no
Mov10	187	186	208	154	198.193	156	184	329	0.917031	-0.124957	0.633651	0.999878	down	no
Ppm1j	353	220	244	297	282.291	287	372	197	1.07827	0.108716	0.7043	0.999878	up	no
Rhoc	2326	1322	1821	2032	1827.7	1724	2116	1433	1.17623	0.234166	0.322784	0.999878	up	no
Tead3	654	610	825	586	694.91	789	735	703	0.98877	-0.0162926	0.896973	0.999878	down	no
Ppard	442	552	548	591	561.019	612	561	629	0.986976	-0.0189137	0.910583	0.999878	down	no
Def6	406	406	517	412	502.921	692	535	594	0.789346	-0.341271	0.0186331	0.999878	down	no
Peg3	3634	2835	2387	2836	2940.43	3201	3269	2312	1.10943	0.149817	0.521727	0.999878	up	no
Zim1	317	224	150	220	222.912	202	250	182	1.20483	0.268835	0.374268	0.999878	up	no
Metrn	4	4	4	7	4.58827	3	3	7	1.22834	0.296705	0.705876	NA	up	no
Lmf1	219	205	258	224	244.824	288	258	275	0.912989	-0.131331	0.33441	0.999878	down	no
Narfl	507	401	562	540	513.783	553	540	509	1.03693	0.0523238	0.721568	0.999878	up	no
Angptl4	627	973	1392	928	892.005	524	488	1365	1.3725	0.456802	0.21377	0.999878	up	no
Dbf4	361	319	453	364	395.732	505	405	384	0.952064	-0.0708695	0.666511	0.999878	down	no
Daxx	512	459	651	444	560.767	606	552	753	0.892398	-0.164241	0.268422	0.999878	down	no
Cd320	278	166	234	255	248.535	274	280	262	0.947176	-0.078296	0.703233	0.999878	down	no
Ipo4	1370	1148	1291	1404	1338.32	1502	1484	1170	1.04018	0.0568397	0.74204	0.999878	up	no
Tm9sf1	516	467	751	479	590.946	646	573	764	0.917292	-0.124547	0.445525	0.999878	down	no
Rec8	42	35	38	13	39.2744	28	35	91	0.693759	-0.527493	0.300013	0.999878	down	no
Irf9	554	700	873	481	692.729	635	619	1056	0.934501	-0.0977317	0.68962	0.999878	down	no
Gmpr2	331	358	439	278	374.642	406	389	448	0.933725	-0.0989307	0.517741	0.999878	down	no
Mdp1	642	562	648	566	663.488	761	795	702	0.886411	-0.173952	0.165945	0.999878	down	no
Dhrs1	866	775	1011	759	891.34	816	915	1156	0.978582	-0.031235	0.82404	0.999878	down	no
Ncan	0	1	0	0	0.160606	0	0	0	1.82493	0.867839	0.82014	NA	up	no
Tmem161a	1006	620	841	891	849.576	903	973	720	1.06913	0.0964372	0.648038	0.999878	up	no
Armc6	216	146	174	196	194.413	221	216	196	0.959805	-0.0591871	0.767556	0.999878	down	no
Borcs8	356	367	414	286	368.97	399	370	407	1.00088	0.00127592	0.992947	0.999878	up	no
Slc25a42	285	211	226	235	250.291	255	283	261	0.995587	-0.00638117	0.971445	0.999878	down	no
Snx9	755	794	955	719	827.125	716	815	1081	1.02421	0.0345104	0.82931	0.999878	up	no
Ranbp3	1165	1011	1253	1175	1211.65	1439	1330	1144	0.972507	-0.0402198	0.780457	0.999878	down	no
Ndufa11	1652	1221	1493	1466	1508.73	1641	1663	1456	1.01464	0.0209683	0.889024	0.999878	up	no
Bmp8b	0	0	1	1	0.561559	1	1	0	0.806796	-0.309724	0.890465	NA	down	no
Nr2f6	200	183	207	224	218.047	258	263	195	0.94193	-0.0863086	0.662169	0.999878	down	no
Use1	1969	1800	2117	1742	1973	1883	2135	2242	1.01016	0.0145878	0.88457	0.999878	up	no
Ocel1	255	223	367	232	294.6	354	320	341	0.870134	-0.20069	0.219376	0.999878	down	no
Dyrk1b	823	742	679	707	751.642	781	815	706	1.06762	0.0943945	0.57205	0.999878	up	no
Braf	601	768	915	536	705.969	636	659	867	1.07823	0.108668	0.58254	0.999878	up	no
Ndufb2	126	105	111	97	117.217	135	130	120	0.945057	-0.081527	0.670961	0.999878	down	no
Hltf	555	565	618	467	578.961	510	597	772	0.975898	-0.0351977	0.834427	0.999878	down	no
Prpf6	864	811	1071	858	907.29	867	913	1004	1.07043	0.09819	0.327033	0.999878	up	no
Rgs19	257	358	461	310	361.256	325	338	509	0.979122	-0.0304395	0.89376	0.999878	down	no
Rgs20	41	39	80	58	56.2155	57	42	83	0.98592	-0.020458	0.950832	0.999878	down	no
Abhd3	348	158	406	376	429.526	742	579	457	0.591112	-0.758497	0.0149664	0.937367	down	no
Snrpd1	901	684	992	909	918.539	1098	1012	873	0.963103	-0.0542377	0.737985	0.999878	down	no
Tchp	194	190	230	185	214.642	269	238	206	0.924751	-0.112863	0.50297	0.999878	down	no
Tiam1	957	1433	2025	971	1392.4	1458	1114	1939	0.980854	-0.027889	0.918936	0.999878	down	no
Tsc2	1467	1232	1355	1447	1435.38	1620	1524	1420	1.00126	0.00181028	0.990067	0.999878	up	no
Rpl3l	1889	1463	1210	1780	1512.4	1269	1659	1212	1.28254	0.359007	0.140264	0.999878	up	no
Slc9a3r2	274	322	219	290	288.148	324	256	324	1.0284	0.0403952	0.861734	0.999878	up	no
Puf60	1656	1666	2034	1733	1859.19	2182	1897	1918	0.977267	-0.0331749	0.775295	0.999878	down	no
Golga2	1429	1278	1636	1637	1588.65	1816	1582	1809	0.952491	-0.0702219	0.597045	0.999878	down	no
Uck1	505	488	638	546	608.797	776	668	682	0.845683	-0.241811	0.0638961	0.999878	down	no
Scin	760	796	1416	566	883.355	871	757	1127	1.04614	0.0650821	0.803364	0.999878	up	no
Ikzf4	15	29	25	9	18.8271	20	16	18	1.19406	0.25588	0.594919	0.999878	up	no
Mien1	88	68	81	71	81.8517	110	90	67	0.951767	-0.0713194	0.780013	0.999878	down	no
Pon1	21	19	35	4	18.2707	4	3	46	1.23415	0.303523	0.743113	0.999878	up	no
Axl	1447	1511	1711	1110	1479.46	1403	1276	1983	1.02907	0.0413456	0.827658	0.999878	up	no
Tgfb1	632	852	918	653	785.169	633	564	1298	1.02406	0.0343025	0.905948	0.999878	up	no
Ccdc97	912	650	857	924	858.488	940	934	806	1.03285	0.0466361	0.789884	0.999878	up	no
Zfp40	149	140	150	101	144.293	147	157	174	0.93614	-0.0952041	0.617208	0.999878	down	no
Akap8l	836	794	961	895	961.374	1133	1163	994	0.876526	-0.190131	0.147923	0.999878	down	no
Shh	22	11	33	21	23.7768	30	21	32	0.857117	-0.222437	0.580062	0.999878	down	no
Pdcd2l	272	292	333	284	299.802	288	302	336	1.05788	0.0811736	0.537079	0.999878	up	no
Gtf2f1	1172	1035	1156	1136	1185.29	1317	1311	1197	0.975771	-0.0353861	0.779068	0.999878	down	no
Clpp	638	478	590	579	616.004	764	759	521	0.922933	-0.115702	0.569911	0.999878	down	no
Alkbh7	210	130	155	169	190.645	245	252	182	0.809665	-0.304603	0.203465	0.999878	down	no
Pspn	3	0	4	3	3.20772	7	4	2	0.620559	-0.68836	0.501959	NA	down	no
Dennd1c	100	178	257	117	174.24	132	123	340	0.906186	-0.142121	0.729333	0.999878	down	no
Med6	344	266	367	291	334.574	337	342	417	0.957184	-0.0631316	0.655509	0.999878	down	no
Prkd1	77	80	89	58	77.8155	71	70	104	1.02969	0.0422115	0.861201	0.999878	up	no
Lcp2	178	343	450	201	318.474	149	267	694	0.878228	-0.187332	0.692235	0.999878	down	no
Cse1l	1467	1284	1600	1605	1534.98	1520	1689	1619	1.02315	0.0330242	0.791912	0.999878	up	no
Naa20	977	813	982	899	970.605	1094	1152	906	0.962664	-0.054896	0.714216	0.999878	down	no
Prkra	310	292	430	263	347.207	322	366	483	0.911735	-0.133314	0.473991	0.999878	down	no
Fkbp7	226	169	196	126	163.515	77	131	223	1.38847	0.473498	0.167159	0.999878	up	no
Plekha3	316	310	381	361	355.856	363	400	371	0.999194	-0.00116271	0.993239	0.999878	down	no
Ykt6	1482	1314	1703	1479	1554.38	1613	1627	1731	0.99522	-0.0069125	0.938542	0.999878	down	no
Baz1b	2253	2043	2542	2199	2391.74	2631	2591	2590	0.957093	-0.0632697	0.464258	0.999878	down	no
Pex6	887	718	1066	1033	1020.93	1400	1143	954	0.872075	-0.197475	0.323841	0.999878	down	no
Mrpl2	939	700	752	819	826.783	860	999	717	1.03413	0.0484131	0.806394	0.999878	up	no
Mea1	594	541	593	546	604.369	634	656	688	0.954736	-0.0668268	0.551905	0.999878	down	no
Gnmt	62	17	33	63	40.0571	41	29	33	1.41555	0.501366	0.292256	0.999878	up	no
Grin2d	41	35	34	30	37.2144	43	28	51	0.956209	-0.0646024	0.839387	0.999878	down	no
Kdelr1	1352	1134	1569	1353	1398.53	1548	1410	1486	1.00503	0.00724221	0.94805	0.999878	up	no
Tmem143	417	327	347	411	385.819	423	426	347	1.04396	0.0620629	0.746794	0.999878	up	no
Pdxk-ps	2	2	1	0	1.83112	3	3	2	0.518192	-0.948441	0.438965	NA	down	no
Ggct	436	793	611	473	673.71	745	634	1070	0.792987	-0.334631	0.22355	0.999878	down	no
Jag2	2442	2020	2586	2029	2619.82	3454	3280	2723	0.790688	-0.338819	0.0195346	0.999878	down	no
Btbd6	359	330	370	425	398.097	440	478	392	0.940937	-0.0878298	0.618216	0.999878	down	no
Nudt14	335	284	332	255	309.329	336	321	312	1.0291	0.0413861	0.775859	0.999878	up	no
Epdr1	840	494	636	918	697.473	610	792	568	1.21939	0.28616	0.279975	0.999878	up	no
Flii	2772	2470	3074	3149	2883.85	2873	3028	2856	1.08566	0.118567	0.359096	0.999878	up	no
Top3a	245	199	316	200	246.575	255	240	291	1.00448	0.00645	0.968749	0.999878	up	no
Atg4d	522	472	580	603	595.461	722	709	582	0.895187	-0.159739	0.337335	0.999878	down	no
Qtrt1	229	192	300	253	239.176	250	237	221	1.13264	0.17969	0.28132	0.999878	up	no
Plin4	2219	3331	3559	3160	2832.88	1881	1846	3836	1.36021	0.443825	0.117602	0.999878	up	no
Hdgfrp2	892	769	889	894	906.468	1117	978	822	0.977434	-0.0329288	0.844475	0.999878	down	no
Chaf1a	230	198	232	200	225.294	286	196	243	0.982438	-0.0255617	0.887886	0.999878	down	no
Adprh	767	668	781	768	782.981	831	835	854	0.982831	-0.0249845	0.827683	0.999878	down	no
Tmem39a	411	352	426	372	430.768	538	467	473	0.873836	-0.194566	0.141194	0.999878	down	no
Timmdc1	536	331	418	524	466.924	530	568	359	1.02807	0.0399393	0.877453	0.999878	up	no
Pla1a	31	29	48	24	31.074	21	30	37	1.23304	0.302216	0.382104	0.999878	up	no
Mcm2	629	582	765	634	683.57	784	653	773	0.976392	-0.0344678	0.774067	0.999878	down	no
Tpra1	503	546	566	516	570.844	589	589	710	0.93952	-0.0900049	0.490474	0.999878	down	no
Nab1	765	898	1213	795	970.821	1058	873	1275	0.944902	-0.0817633	0.649468	0.999878	down	no
Adgre5	360	379	333	409	360.251	280	307	445	1.2066	0.270949	0.21147	0.999878	up	no
Il17ra	444	666	1040	476	624.154	598	469	731	1.19413	0.255964	0.358175	0.999878	up	no
Lamb1	763	658	799	736	741.479	628	540	1099	1.08981	0.124076	0.598772	0.999878	up	no
Kcnn1	68	48	44	88	68.2596	76	81	72	0.90808	-0.139108	0.670657	0.999878	down	no
Arrdc2	82	89	69	109	91.3726	116	72	100	1.01743	0.0249315	0.931995	0.999878	up	no
Cd36	1797	2148	1911	2689	2247.14	2266	2096	2818	1.00106	0.00153056	0.994396	0.999878	up	no
Map2k7	888	746	946	870	879.544	926	942	860	1.04608	0.0649952	0.59027	0.999878	up	no
Timm44	1138	922	1086	1058	1065.85	1179	1134	952	1.06588	0.0920413	0.546727	0.999878	up	no
Ap2a2	2127	2649	3198	2362	2605.69	1949	2510	3591	1.0673	0.0939609	0.663117	0.999878	up	no
Pnkp	469	446	526	458	505.956	562	572	529	0.945048	-0.0815398	0.4844	0.999878	down	no
Med25	1390	1145	1364	1432	1346.94	1475	1408	1219	1.07708	0.107119	0.488637	0.999878	up	no
Bcam	3396	3741	4692	3486	3868.73	4497	3534	3876	1.06072	0.0850453	0.551447	0.999878	up	no
Clptm1	1541	1390	1837	1672	1685.79	1883	1719	1831	0.98056	-0.0283222	0.800076	0.999878	down	no
Relb	474	404	603	519	486.911	484	458	480	1.16035	0.214562	0.115515	0.999878	up	no
Tomm40	808	602	798	895	833.572	1195	908	644	0.932013	-0.101578	0.688933	0.999878	down	no
Apoe	42879	47973	62446	40176	52718.6	59125	58544	62193	0.885659	-0.175177	0.192507	0.999878	down	no
Apoc2	1	0	0	0	0.149344	0	0	0	1.82493	0.867839	0.82014	NA	up	no
Hbp1	619	611	708	560	641.762	497	596	938	1.02535	0.0361144	0.865101	0.999878	up	no
Prkar2b	207	349	339	262	292.175	129	219	559	1.07666	0.106568	0.803005	0.999878	up	no
Cdkn1b	1614	1712	1903	1419	1804.74	1738	2072	2289	0.904302	-0.145123	0.287377	0.999878	down	no
Klf4	1521	2444	2249	1397	1765.12	1701	1260	1758	1.34013	0.422368	0.0806643	0.999878	up	no
Ap1m1	691	751	922	827	830.017	958	834	855	0.997335	-0.00384935	0.977868	0.999878	down	no
Rab8a	876	889	1135	811	975.999	998	903	1289	0.963123	-0.0542085	0.716756	0.999878	down	no
Hmgn2	2408	2312	2708	2556	2713.7	3426	2862	2834	0.906449	-0.141702	0.287498	0.999878	down	no
Fam32a	1000	957	1274	791	1034.46	979	977	1340	1.00783	0.0112517	0.945853	0.999878	up	no
Elf3	30	29	49	19	32.1458	46	29	26	1.02208	0.0315045	0.935378	0.999878	up	no
Cyp2c29	5	0	0	0	0.746721	0	0	0	7.54818	2.91613	0.434849	NA	up	no
Stard3nl	280	283	393	270	320.914	254	305	491	0.967985	-0.0469429	0.839762	0.999878	down	no
Stk11	1976	1665	2089	1971	2030.39	2337	2294	1944	0.96821	-0.046608	0.73668	0.999878	down	no
Efna2	34	47	70	50	58.9981	83	90	44	0.756461	-0.402662	0.250377	0.999878	down	no
Atp5d	3363	2768	2972	3591	3386.35	4252	3743	3032	0.956411	-0.0642973	0.745555	0.999878	down	no
Ppp5c	1337	1140	1315	1245	1291.96	1464	1367	1193	1.03638	0.051557	0.715353	0.999878	up	no
Cdk12	427	408	617	405	475.778	474	433	605	1.01196	0.0171518	0.917981	0.999878	up	no
Lipe	508	744	873	302	597.781	384	306	1136	1.10683	0.14643	0.747322	0.999878	up	no
Pafah1b2	1245	1104	1508	1144	1323.04	1498	1304	1544	0.949839	-0.0742451	0.495174	0.999878	down	no
Tbc1d8	886	820	963	871	869.487	832	877	843	1.14947	0.200969	0.0507997	0.999878	up	no
Cnot11	652	473	617	558	580.973	629	622	527	1.06838	0.0954182	0.54877	0.999878	up	no
Slc2a3	169	151	147	132	158.586	95	113	315	0.967232	-0.0480658	0.901064	0.999878	down	no
Foxj2	641	543	719	519	605.213	566	642	631	1.08687	0.120181	0.328716	0.999878	up	no
Sri	824	967	1175	728	947.016	868	902	1228	1.01946	0.0278106	0.87918	0.999878	up	no
Dgcr2	593	502	683	566	649.535	790	747	710	0.860622	-0.216548	0.0729873	0.999878	down	no
Irf3	929	831	1091	782	936.719	1037	1055	873	1.00812	0.0116627	0.934056	0.999878	up	no
Bcl2l12	112	90	124	115	116.725	129	137	115	0.956059	-0.0648286	0.732947	0.999878	down	no
Zfp959	137	117	159	147	144.21	184	147	122	1.01907	0.0272589	0.899087	0.999878	up	no
Mpnd	839	702	872	802	852.587	997	898	891	0.955024	-0.0663911	0.589227	0.999878	down	no
Sh3gl1	813	983	1169	791	993.88	968	961	1344	0.950996	-0.0724895	0.679507	0.999878	down	no
Ebi3	10	12	26	4	13.6693	11	10	26	0.89814	-0.154987	0.808794	0.999878	down	no
Ccdc94	120	127	178	153	155.088	193	154	170	0.922684	-0.116091	0.542727	0.999878	down	no
Ranbp2	2351	2117	2895	2292	2405.76	2132	2348	2813	1.09531	0.131335	0.269791	0.999878	up	no
Edar	25	11	12	24	27.2822	45	41	36	0.492175	-1.02276	0.0142899	0.917693	down	no
Grk5	158	199	192	188	185.767	135	137	297	1.08964	0.12385	0.679324	0.999878	up	no
Dvl3	449	467	540	482	494.705	513	517	506	1.04534	0.0639759	0.587419	0.999878	up	no
Abcf3	1104	865	1103	1118	1063.44	1048	1213	1009	1.06105	0.0854872	0.576603	0.999878	up	no
Eif2b5	1262	999	1219	1252	1194.15	1249	1312	1073	1.07839	0.108881	0.48738	0.999878	up	no
Cyth2	659	587	694	627	677.806	790	722	688	0.965818	-0.0501771	0.68607	0.999878	down	no
Sult2b1	75	125	140	121	141.225	225	143	172	0.706476	-0.501287	0.0651485	0.999878	down	no
Car11	77	99	77	66	91.9752	120	107	101	0.809583	-0.304749	0.207167	0.999878	down	no
Dlgap1	11	7	18	15	14.6552	9	18	27	0.780272	-0.357952	0.495455	0.999878	down	no
Plag1	66	64	77	51	66.2425	43	77	90	1.01901	0.0271672	0.925717	0.999878	up	no
Hck	192	265	438	160	268.045	93	217	559	1.0026	0.00374233	0.994101	0.999878	up	no
Mrpl4	857	826	878	887	899.569	1001	964	896	1.00093	0.00133869	0.99191	0.999878	up	no
Keap1	986	822	892	993	976.223	1090	1122	940	0.973391	-0.0389084	0.8117	0.999878	down	no
Ap1m2	505	479	690	516	616.825	874	707	594	0.826006	-0.275776	0.13665	0.999878	down	no
Glg1	1312	1331	1715	1441	1482.4	1302	1293	2068	1.03421	0.0485256	0.793246	0.999878	up	no
Atp8b3	0	0	0	1	0.43097	0	2	0	0.496151	-1.01115	0.764339	NA	down	no
Btbd2	556	525	588	564	602.749	677	650	683	0.922267	-0.116744	0.302726	0.999878	down	no
Csnk1g2	1825	1587	1925	1764	1844.91	2131	1889	1845	1.00202	0.00291646	0.980648	0.999878	up	no
Abhd17a	892	863	906	978	957.5	1146	993	934	0.984095	-0.0231305	0.882678	0.999878	down	no
Mob3a	72	83	91	58	81.2182	87	59	125	0.932664	-0.10057	0.729989	0.999878	down	no
Cacnb3	426	417	501	339	475.588	521	578	587	0.824717	-0.278029	0.0412948	0.999878	down	no
Ccdc65	3	1	2	3	2.77781	1	1	9	0.693258	-0.528537	0.645153	NA	down	no
Fkbp11	139	84	135	140	127.896	109	128	167	1.02338	0.033344	0.890778	0.999878	up	no
Ddx23	1719	1485	1943	1823	1767.32	1781	1824	1845	1.05887	0.0825221	0.4495	0.999878	up	no
Pld3	896	1041	1167	763	999.717	961	905	1324	1.00586	0.00842267	0.963495	0.999878	up	no
Grik5	182	180	198	162	189.142	215	214	178	0.983672	-0.0237508	0.887684	0.999878	down	no
Cd79a	1	1	2	2	1.96517	2	4	2	0.617074	-0.696484	0.535798	NA	down	no
Rabac1	2340	1805	2351	2040	2167.43	1962	2432	2315	1.05306	0.0745833	0.567961	0.999878	up	no
Etv3	983	972	1341	1062	1221.03	1566	1285	1437	0.838013	-0.254956	0.0525728	0.999878	down	no
Prkcsh	869	876	1059	1067	1037.61	1232	1021	1181	0.935594	-0.0960453	0.508864	0.999878	down	no
Elavl3	0	1	0	1	0.31792	0	0	0	3.15262	1.65655	0.652008	NA	up	no
Rab3b	5	8	3	8	7.65922	6	7	17	0.682934	-0.550181	0.429935	NA	down	no
St8sia6	65	36	46	87	71.4309	103	88	78	0.725726	-0.462504	0.18889	0.999878	down	no
Fcgrt	1085	1500	1624	971	1302.25	737	1001	2300	1.0739	0.102861	0.771984	0.999878	up	no
Nosip	781	603	735	672	711.872	743	734	732	1.04673	0.0658898	0.603342	0.999878	up	no
Pih1d1	540	418	563	507	534.697	623	613	499	0.964211	-0.0525794	0.742037	0.999878	down	no
Rps11	1652	1528	1878	1465	1743.45	2193	1761	1814	0.933475	-0.0993171	0.452644	0.999878	down	no
Supt5	1511	1472	1811	1622	1661.16	1749	1730	1791	1.00832	0.0119498	0.900306	0.999878	up	no
Dll3	0	0	2	0	0.259959	0	0	0	2.85982	1.51592	0.691037	NA	up	no
Paf1	1139	888	1268	987	1102.87	1326	1127	1034	1.00997	0.0143084	0.925071	0.999878	up	no
Timm50	827	632	857	796	811.365	965	920	706	0.990121	-0.0143232	0.935702	0.999878	down	no
Med29	148	138	107	145	140.773	178	159	105	1.015	0.0214806	0.939126	0.999878	up	no
Bicd1	29	18	16	13	20.0087	19	14	32	0.978715	-0.0310391	0.947097	0.999878	down	no
Ncstn	1074	1056	1371	978	1173.39	1227	1071	1518	0.971078	-0.0423408	0.768922	0.999878	down	no
Pex19	2162	1581	2491	2327	2260.78	2632	2546	2198	0.955685	-0.0653923	0.701478	0.999878	down	no
Phyhip	491	631	640	380	632.473	797	624	928	0.756593	-0.402411	0.0679165	0.999878	down	no
Crhr2	609	292	509	600	504.607	594	595	334	1.08547	0.118313	0.706543	0.999878	up	no
Inmt	59	158	59	24	61.4781	46	29	43	2.15683	1.10891	0.0517608	0.999878	up	no
Cyp4f18	80	95	114	104	92.9139	33	53	176	1.26648	0.34082	0.481306	0.999878	up	no
Impdh1	687	545	572	803	653.391	605	758	586	1.11589	0.158191	0.475085	0.999878	up	no
Psg18	6	5	2	3	3.36658	1	3	3	1.9269	0.946284	0.3251	NA	up	no
Dusp3	1326	1020	1255	1435	1178.12	905	1188	1087	1.31719	0.397458	0.0256823	0.999878	up	no
Prodh	102	126	121	73	102.7	83	75	142	1.17322	0.230478	0.434151	0.999878	up	no
Dgcr14	258	255	318	284	311.429	362	345	379	0.850324	-0.233915	0.0673029	0.999878	down	no
Slc25a1	2271	1072	2500	2663	2570.55	4315	3187	2215	0.715748	-0.482477	0.144241	0.999878	down	no
Dgcr6	8	33	106	73	47.4775	39	71	5	1.51736	0.601561	0.469513	0.999878	up	no
Ddr1	1634	2003	2548	1570	2045.38	2519	2058	2118	0.951786	-0.071291	0.688948	0.999878	down	no
Ier3	922	943	1089	748	926.481	1152	711	948	1.08776	0.121362	0.539279	0.999878	up	no
Fosb	216	304	178	325	211.148	185	171	54	2.08795	1.06209	0.0155734	0.939233	up	no
Klc4	475	348	395	444	420.635	403	428	454	1.07696	0.10696	0.524927	0.999878	up	no
Ercc1	275	292	361	292	306.459	319	322	292	1.07997	0.11099	0.428014	0.999878	up	no
Cyp17a1	265	143	362	460	301.566	269	331	289	1.14114	0.190472	0.579118	0.999878	up	no
As3mt	419	293	293	352	345.344	310	410	337	1.07022	0.0979079	0.653323	0.999878	up	no
Homer3	126	159	185	140	158.693	150	166	193	0.992989	-0.0101502	0.95589	0.999878	down	no
Crtc1	346	276	342	310	349.244	370	405	416	0.886564	-0.173703	0.185921	0.999878	down	no
Rnf215	373	316	393	334	376.033	417	403	414	0.949511	-0.0747432	0.529392	0.999878	down	no
Sec14l2	236	310	319	164	254.934	303	204	256	1.11305	0.154523	0.553749	0.999878	up	no
Aven	356	258	386	361	339.57	360	392	270	1.096	0.132248	0.520191	0.999878	up	no
Cp	342	321	598	196	348.995	233	197	610	1.14957	0.201096	0.628467	0.999878	up	no
Crot	619	701	673	557	682.387	588	742	928	0.942789	-0.0849937	0.647222	0.999878	down	no
Rps6ka1	387	489	632	391	511.724	555	493	681	0.906356	-0.141851	0.455116	0.999878	down	no
Calb2	0	0	0	1	0.157314	0	0	0	1.82493	0.867839	0.82014	NA	up	no
Snrnp200	1574	1748	1982	1700	1813.57	1773	1783	2206	1.01009	0.0144807	0.907161	0.999878	up	no
Ciao1	733	600	730	620	685.938	698	780	658	1.03839	0.0543438	0.688601	0.999878	up	no
Has1	49	54	59	64	40.0279	23	5	19	4.00764	2.00275	2.54446e-06	0.00532555	up	yes
Taf6l	472	451	555	434	502.624	511	569	551	0.969264	-0.0450383	0.688382	0.999878	down	no
Insig2	1136	898	1187	1092	1207.58	1395	1460	1363	0.845612	-0.241932	0.0462532	0.999878	down	no
Kpna6	1402	1120	1439	1445	1409.47	1527	1535	1439	0.994793	-0.00753186	0.955357	0.999878	down	no
Man1a	857	944	1203	821	947.17	726	669	1476	1.10926	0.149595	0.580083	0.999878	up	no
Itpkc	192	303	404	230	270.694	271	233	275	1.19038	0.251425	0.295769	0.999878	up	no
Coq8b	305	276	466	437	417.636	606	495	367	0.828769	-0.270959	0.285389	0.999878	down	no
Brd8	1086	1009	1274	986	1143.63	1237	1214	1258	0.970197	-0.0436498	0.630824	0.999878	down	no
Kif20a	172	197	192	184	209.526	217	236	280	0.84709	-0.239412	0.153262	0.999878	down	no
Farsa	704	689	817	767	756.872	885	822	620	1.05664	0.0794826	0.654179	0.999878	up	no
Gcdh	519	383	576	500	542.398	657	624	574	0.87859	-0.186738	0.216475	0.999878	down	no
Mast2	2374	1725	1857	2537	2063.41	2139	2139	1584	1.20556	0.269698	0.237345	0.999878	up	no
Dnase2a	609	610	803	586	715.096	751	782	924	0.877284	-0.188885	0.12135	0.999878	down	no
Rad23a	1544	1327	1434	1470	1464.91	1531	1518	1435	1.07015	0.0978187	0.454589	0.999878	up	no
Calr	6355	6635	7599	7924	7698.77	9709	7804	8107	0.923725	-0.114464	0.468401	0.999878	down	no
Syce2	131	126	189	120	160.394	179	198	197	0.811024	-0.302183	0.0801912	0.999878	down	no
Nfat5	2352	2494	2859	2196	2620.91	2700	2760	3121	0.956219	-0.0645875	0.53932	0.999878	down	no
Nob1	748	581	780	628	706.815	842	740	655	1.00793	0.0113914	0.941308	0.999878	up	no
Nqo1	391	293	410	379	387.462	391	454	412	0.968718	-0.0458518	0.759741	0.999878	down	no
Ppfia3	114	167	194	117	172.78	176	204	257	0.769008	-0.37893	0.105006	0.999878	down	no
Gys1	3230	1874	2410	3741	2760.15	2724	3025	2219	1.1756	0.233403	0.393415	0.999878	up	no
Ruvbl2	553	561	626	587	611.571	815	565	587	0.979676	-0.0296227	0.8708	0.999878	down	no
Lin7b	13	28	16	18	21.1253	25	18	30	0.86442	-0.210195	0.631027	0.999878	down	no
Bax	330	282	338	294	325.934	352	342	356	0.981311	-0.0272177	0.825871	0.999878	down	no
Il7r	29	54	83	39	53.7834	42	50	87	0.941862	-0.0864129	0.82625	0.999878	down	no
Tfam	630	488	628	619	630.394	708	739	623	0.945091	-0.0814746	0.59525	0.999878	down	no
Zfp81	206	213	254	168	224.091	217	230	297	0.936099	-0.0952665	0.588226	0.999878	down	no
Efnb3	23	20	28	21	26.1761	34	38	21	0.812762	-0.299096	0.407531	0.999878	down	no
Mmd	305	413	420	284	382.903	323	350	615	0.921649	-0.11771	0.650667	0.999878	down	no
Hlf	298	320	420	230	332.014	303	297	488	0.963373	-0.0538332	0.817186	0.999878	down	no
Fam162a	1401	1312	1472	1133	1401.33	1670	1367	1511	0.967819	-0.0471906	0.723507	0.999878	down	no
Rpl8	13127	12680	16541	12569	14224.5	16319	14448	14553	0.998853	-0.0016561	0.987788	0.999878	down	no
Ssbp2	489	539	627	479	540.01	543	519	603	1.06145	0.086033	0.487656	0.999878	up	no
Fancl	119	112	117	104	118.806	113	122	149	0.978988	-0.0306368	0.868195	0.999878	down	no
Brinp2	6	5	1	2	2.40215	0	0	2	6.02758	2.59158	0.0871996	NA	up	no
Gstm5	465	458	495	479	494.641	500	550	526	0.999709	-0.000419583	0.997315	0.999878	down	no
Gstm7	29	17	19	20	22.4764	14	33	26	0.968539	-0.0461178	0.914326	0.999878	down	no
Gstm3	0	2	1	0	0.854679	1	1	1	0.832939	-0.263717	0.88369	NA	down	no
Stat3	3432	3442	5152	3948	3875.86	3904	3445	3961	1.1628	0.217604	0.113692	0.999878	up	no
Stat5a	556	500	678	500	563.958	624	491	626	1.05916	0.0829231	0.547947	0.999878	up	no
Ptrf	4905	4440	5033	4855	4728.81	4456	4401	5035	1.1513	0.203258	0.0461018	0.999878	up	no
Map3k11	653	842	1094	684	862.117	998	745	1087	0.953615	-0.0685207	0.732791	0.999878	down	no
Akt2	4319	3295	3544	3536	3665.54	3819	3859	3262	1.11454	0.156454	0.339328	0.999878	up	no
Dnaja3	1280	854	1206	1345	1196.78	1357	1342	1006	1.04478	0.0631982	0.766731	0.999878	up	no
Hmox2	616	579	776	578	665.066	626	699	825	0.980334	-0.0286552	0.823474	0.999878	down	no
Cdip1	1186	945	1092	1039	1077.83	1103	1178	1012	1.07245	0.100915	0.474026	0.999878	up	no
Map3k20	3803	2234	3028	4231	3369.64	3626	4137	2471	1.07641	0.106224	0.706138	0.999878	up	no
Cwc15	1291	1179	1270	1320	1305.62	1401	1408	1281	1.02781	0.0395685	0.766932	0.999878	up	no
Col5a3	721	756	793	723	705.085	497	477	972	1.28986	0.367212	0.142127	0.999878	up	no
Dnmt1	1266	1307	1584	1256	1481.25	1797	1489	1765	0.886649	-0.173565	0.13792	0.999878	down	no
Ppan	907	612	984	876	869.209	1265	883	581	1.01327	0.0190216	0.945979	0.999878	up	no
Angptl2	2333	1478	1502	1577	1660.95	1519	1580	1601	1.22145	0.288594	0.164916	0.999878	up	no
Cacna1e	26	33	59	13	39.8646	30	40	88	0.677616	-0.561461	0.272971	0.999878	down	no
Cacna1b	3	5	7	7	4.47197	2	4	3	2.02224	1.01595	0.211382	NA	up	no
Trmt10a	143	126	142	133	148.033	188	153	157	0.905158	-0.143758	0.416989	0.999878	down	no
Etv1	87	109	131	117	121.411	69	118	231	0.890471	-0.16736	0.649524	0.999878	down	no
Kifc2	134	102	159	81	138.618	173	179	159	0.762659	-0.39089	0.0787913	0.999878	down	no
Psap	11036	14328	17034	11297	13722.1	10942	11836	20571	1.03006	0.0427321	0.858853	0.999878	up	no
Ikbkg	729	657	841	677	755.664	715	767	946	0.99124	-0.0126933	0.918405	0.999878	down	no
Wars2	136	166	185	164	171.838	177	175	207	0.966882	-0.0485881	0.775654	0.999878	down	no
Atn1	160	122	143	152	154.284	206	160	140	0.944188	-0.0828536	0.708208	0.999878	down	no
Phb2	1678	1454	1968	1876	1824.77	2186	1893	1782	0.98303	-0.0246933	0.868677	0.999878	down	no
Ptpn6	426	702	902	453	684.737	496	591	1322	0.855504	-0.225154	0.530993	0.999878	down	no
Eno2	75	79	105	68	83.1922	86	69	106	1.03535	0.0501127	0.826517	0.999878	up	no
Emg1	1438	1012	1404	1168	1356.72	1598	1541	1414	0.909555	-0.136768	0.346467	0.999878	down	no
Lpcat3	1809	1056	2325	1730	2140.84	3490	2606	2248	0.675155	-0.56671	0.0239781	0.999878	down	no
Atp6v1f	1239	1063	1220	1069	1161.29	1161	1178	1223	1.06891	0.0961397	0.355711	0.999878	up	no
Il12b	0	5	2	1	2.00324	0	1	5	1.15182	0.203916	0.895386	NA	up	no
Clcn5	235	280	383	249	292.389	198	240	490	1.0273	0.0388631	0.898793	0.999878	up	no
Clcn3	1078	863	1164	1059	1098.3	1258	1136	1180	0.963272	-0.0539853	0.658458	0.999878	down	no
Hif3a	24	29	18	14	18.9237	9	16	21	1.55247	0.634565	0.182188	0.999878	up	no
Pde1c	21	31	30	50	30.0008	30	24	21	1.46998	0.555794	0.179254	0.999878	up	no
Utp20	719	655	910	735	788.329	886	783	874	0.979905	-0.0292869	0.798349	0.999878	down	no
Spic	18	12	35	5	16.3326	6	17	25	1.1752	0.232911	0.72719	0.999878	up	no
9330159F19Rik	218	149	102	158	158.781	138	185	154	1.10421	0.143012	0.639355	0.999878	up	no
Cul3	2482	2101	2254	2664	2432.1	2313	2785	2422	1.05244	0.0737426	0.656516	0.999878	up	no
Il11	14	14	15	10	11.4865	10	7	10	1.62577	0.701123	0.155257	0.999878	up	no
Large1	396	230	305	463	348.427	312	400	327	1.11803	0.160961	0.555246	0.999878	up	no
Ddx56	852	660	859	1079	896.059	1040	1046	738	1.01192	0.017091	0.941293	0.999878	up	no
Tmed4	1171	815	990	1006	1000.48	967	1122	939	1.09013	0.124502	0.464648	0.999878	up	no
Col26a1	51	32	16	46	32.218	34	23	18	1.62828	0.703352	0.154834	0.999878	up	no
Bid	144	171	231	153	180.964	163	178	241	0.992509	-0.0108483	0.957856	0.999878	down	no
Ralb	521	717	795	642	679.086	599	605	903	1.0571	0.0801134	0.694164	0.999878	up	no
Ppp1cc	1753	1863	2132	1947	2006.29	2016	2150	2249	0.995694	-0.00622529	0.953353	0.999878	down	no
Dnajb11	1271	1091	1361	1546	1380.27	1688	1480	1243	0.989452	-0.0152986	0.936356	0.999878	down	no
Tbccd1	250	220	308	194	260.913	282	286	308	0.913858	-0.129959	0.390782	0.999878	down	no
Clec11a	161	113	118	102	128.609	121	122	168	1.0015	0.00216574	0.992639	0.999878	up	no
Zfp324	101	101	124	95	127.62	165	144	177	0.716905	-0.480146	0.00490297	0.608217	down	no
Gab2	321	372	441	318	351.022	226	306	488	1.18545	0.245439	0.330675	0.999878	up	no
Coro1c	750	1145	1336	858	1054.24	1024	816	1527	1.00814	0.0116913	0.963492	0.999878	up	no
Tax1bp1	3392	3452	4418	3168	3703.65	3546	3797	4358	1.01924	0.0275006	0.808074	0.999878	up	no
Psg17	0	1	0	2	1.13717	1	1	3	0.519831	-0.943885	0.570419	NA	down	no
Ctse	2	8	20	0	6.68581	3	3	13	1.25952	0.332878	0.771124	NA	up	no
Ndrg2	15704	9391	11848	14564	12725.4	12831	15265	9198	1.14339	0.193315	0.450958	0.999878	up	no
Mettl17	442	395	447	385	436.827	480	473	449	0.985949	-0.0204147	0.870415	0.999878	down	no
Arhgef40	613	440	534	510	528.389	498	527	588	1.07979	0.110748	0.463039	0.999878	up	no
Pnpla6	552	526	638	524	601.86	694	681	627	0.924618	-0.113071	0.332168	0.999878	down	no
Mcoln1	850	763	937	732	844.017	834	921	905	1.02035	0.0290689	0.78072	0.999878	up	no
Arhgef18	604	597	783	528	677.683	804	710	767	0.907335	-0.140292	0.280176	0.999878	down	no
Pkn2	1210	1020	1309	1284	1240.44	1303	1249	1345	1.02606	0.0371123	0.755809	0.999878	up	no
Cd33	128	270	322	161	211.066	79	118	421	1.1942	0.25604	0.621959	0.999878	up	no
Etfb	41	23	32	27	29.2978	35	25	22	1.23681	0.306621	0.393846	0.999878	up	no
Nkg7	4	34	25	4	20.4814	15	11	54	0.705681	-0.502911	0.549433	0.999878	down	no
Stxbp2	789	887	1295	840	1038.72	1173	1108	1278	0.880213	-0.184076	0.237385	0.999878	down	no
Pcp2	1	1	2	1	1.00088	0	2	0	2.02559	1.01834	0.563084	NA	up	no
Sgce	183	175	202	149	175.639	144	127	258	1.11736	0.160089	0.53293	0.999878	up	no
Chn2	31	45	29	24	33.5471	48	24	33	1.02594	0.0369405	0.925443	0.999878	up	no
Wwox	152	148	176	137	157.794	179	158	160	1.01957	0.0279655	0.861443	0.999878	up	no
Slbp	467	427	534	452	507.751	528	576	600	0.913482	-0.130552	0.225601	0.999878	down	no
Tyr	1	40	17	1	13.7051	10	4	22	1.40348	0.489011	0.662161	0.999878	up	no
Aqp1	2235	1577	1022	3069	2052.24	2368	1643	2316	1.06167	0.08633	0.816524	0.999878	up	no
Arid3b	73	70	86	55	76.917	84	86	90	0.902047	-0.148726	0.47896	0.999878	down	no
Cnn2	787	920	1049	717	942.759	1032	816	1353	0.900689	-0.1509	0.441289	0.999878	down	no
Polr2e	1126	1014	1229	1111	1212.13	1392	1331	1340	0.91314	-0.131092	0.189238	0.999878	down	no
Abca13	2	3	1	1	1.45547	0	0	3	2.01322	1.0095	0.526482	NA	up	no
Myo9b	1396	1632	1996	1435	1636.1	1551	1531	1994	1.05364	0.0753856	0.612396	0.999878	up	no
Hdac9	153	106	126	177	139.408	81	134	200	1.1388	0.187517	0.567849	0.999878	up	no
Ly9	66	145	151	63	116.018	20	76	311	0.881226	-0.182416	0.83824	0.999878	down	no
Cd244	9	61	114	18	46.3827	17	18	99	1.22787	0.296158	0.716552	0.999878	up	no
Adgre1	514	984	1107	507	839.021	258	505	2136	0.903422	-0.146528	0.844425	0.999878	down	no
Mtfp1	212	98	104	174	152.188	173	195	104	1.03609	0.0511429	0.889714	0.999878	up	no
Rab23	265	204	288	205	247.934	285	263	238	1.00699	0.0100555	0.951709	0.999878	up	no
Rab11a	1157	1172	1453	1198	1284.17	1345	1230	1491	1.01446	0.0207112	0.845871	0.999878	up	no
Eif2b2	731	525	658	637	655.878	731	670	654	1.02804	0.0399001	0.794174	0.999878	up	no
Dlst	3389	2475	3291	3237	3099.92	3134	3449	2760	1.09624	0.132562	0.411207	0.999878	up	no
Pgf	51	63	77	63	60.4705	45	46	80	1.23544	0.305027	0.284575	0.999878	up	no
Ulk2	1283	979	1152	1245	1167.28	1040	1190	1293	1.1012	0.139071	0.366219	0.999878	up	no
Ccl24	13	33	39	13	20.3277	8	12	25	1.80059	0.848467	0.139935	0.999878	up	no
Dgkq	244	216	274	200	267.039	313	324	321	0.805184	-0.31261	0.0197952	0.999878	down	no
Grap	86	125	55	86	86.7465	86	69	92	1.20897	0.273781	0.42639	0.999878	up	no
Pou1f1	1	1	4	1	1.65672	1	2	2	1.12905	0.175108	0.888538	NA	up	no
Chmp2b	997	910	1096	979	1064.93	1192	1101	1230	0.936902	-0.0940303	0.333844	0.999878	down	no
Plod3	702	690	908	691	748.281	773	613	896	1.08463	0.117201	0.439028	0.999878	up	no
Ap1s1	998	1004	1301	992	1112.1	1235	1157	1150	1.00017	0.0002508	0.99819	0.999878	up	no
Mapk13	635	677	894	532	776.69	938	793	1051	0.810961	-0.302295	0.07248	0.999878	down	no
Srpk1	1420	1364	1721	1346	1592.54	1995	1633	1767	0.895379	-0.15943	0.183181	0.999878	down	no
Pax3	9	22	15	10	13.1724	10	5	21	1.31181	0.39156	0.523975	0.999878	up	no
Lbr	530	498	693	497	609.441	637	648	819	0.870833	-0.199531	0.13982	0.999878	down	no
Crabp2	289	414	338	237	376.674	516	392	474	0.770074	-0.376931	0.106957	0.999878	down	no
Nes	2955	1366	1398	4970	2621.59	2053	3745	1569	1.22143	0.288569	0.555905	0.999878	up	no
Bcan	6	6	4	8	6.45128	1	12	8	0.96312	-0.054213	0.946523	NA	down	no
Hapln2	8	13	13	6	10.33	8	11	14	1.00433	0.00623134	0.990783	0.999878	up	no
Prcc	776	681	787	857	823.382	954	935	789	0.960465	-0.0581954	0.719743	0.999878	down	no
Rrnad1	478	317	495	342	438.816	524	507	441	0.909767	-0.136432	0.449903	0.999878	down	no
Hdgf	5746	4415	5480	5272	5327.59	5965	5924	4553	1.0509	0.0716302	0.669691	0.999878	up	no
Slc25a18	6	6	8	13	8.88831	10	15	4	0.940488	-0.0885181	0.893454	0.999878	down	no
Thop1	663	577	650	699	704.236	926	761	671	0.910294	-0.135596	0.452073	0.999878	down	no
Apba3	872	689	795	861	828.178	944	900	740	1.03217	0.0456825	0.793341	0.999878	up	no
Matk	31	84	69	42	56.193	44	39	86	1.12132	0.165196	0.700804	0.999878	up	no
Pias4	554	440	562	546	556.147	609	662	538	0.96093	-0.0574961	0.710483	0.999878	down	no
Map2k1	1235	1011	1327	1142	1199.64	1238	1222	1264	1.04708	0.0663721	0.507972	0.999878	up	no
Sgta	1932	1593	1998	1989	1937.81	2253	2088	1745	1.02061	0.0294256	0.853089	0.999878	up	no
Nmrk2	603	148	141	402	303.631	301	365	131	1.35385	0.437073	0.423097	0.999878	up	no
Tmem242	1033	755	878	896	911.368	918	1006	905	1.04501	0.0635147	0.683756	0.999878	up	no
Dtx2	432	463	588	423	504.362	540	503	615	0.95018	-0.0737279	0.578595	0.999878	down	no
Hspb1	13177	6451	7105	20468	11771.9	11208	16225	6687	1.15915	0.213062	0.63559	0.999878	up	no
Rasa4	732	615	641	703	719.437	696	803	866	0.949246	-0.0751463	0.624595	0.999878	down	no
Syt5	1	2	5	0	2.3227	2	3	4	0.714055	-0.485893	0.677343	NA	down	no
Hnrnpa2b1	14324	12624	15953	13138	14539.4	16145	15417	14734	0.999684	-0.00045649	0.996232	0.999878	down	no
Fxyd4	8	9	9	2	6.78942	7	3	10	1.15993	0.214034	0.769765	NA	up	no
Ccdc130	227	196	257	201	233.617	249	270	248	0.948386	-0.0764544	0.584085	0.999878	down	no
Mri1	529	403	510	438	488.13	526	553	474	1.00015	0.000216127	0.998825	0.999878	up	no
Prkacb	1168	1155	1280	1185	1205.52	958	1132	1596	1.08443	0.116933	0.513625	0.999878	up	no
Sgsh	110	131	177	124	143.457	132	116	228	0.944726	-0.0820325	0.757981	0.999878	down	no
Chd5	27	11	27	14	22.6114	29	18	36	0.781045	-0.356523	0.416625	0.999878	down	no
Cstb	1339	1543	1898	1232	1579.57	1330	1715	2119	0.963757	-0.0532593	0.776786	0.999878	down	no
Sh2b2	167	186	255	201	194.352	159	162	238	1.19903	0.261869	0.19664	0.999878	up	no
Pex5	893	684	938	890	913.87	1178	935	920	0.927048	-0.109283	0.509975	0.999878	down	no
Jkamp	250	206	299	303	288.628	281	325	376	0.893703	-0.162133	0.372275	0.999878	down	no
Cd44	5235	5612	7368	4818	5542.21	6864	4262	4774	1.18929	0.250099	0.225824	0.999878	up	no
Slc1a2	8	4	8	8	6.98215	6	11	4	1.0951	0.13106	0.843132	NA	up	no
Eif2ak4	257	255	294	219	267.414	285	272	302	0.987714	-0.0178354	0.895498	0.999878	down	no
Wdr1	3147	2998	3547	3368	3186.01	2934	2899	3434	1.1712	0.227984	0.0328287	0.999878	up	no
Slc2a9	55	61	87	35	63.6757	55	47	115	0.905755	-0.142808	0.70957	0.999878	down	no
Wisp1	194	87	89	143	118.706	66	93	154	1.3834	0.468221	0.230858	0.999878	up	no
Ndrg1	532	682	862	496	620.757	646	448	709	1.17633	0.23429	0.293568	0.999878	up	no
4930550C14Rik	34	26	64	29	44.1907	45	48	72	0.756499	-0.40259	0.245004	0.999878	down	no
Man2b1	936	1412	1706	903	1292.74	982	1046	2200	0.973997	-0.0380112	0.904405	0.999878	down	no
Klf5	314	395	488	355	405.602	392	357	567	0.978311	-0.0316347	0.876454	0.999878	down	no
Wdr83	438	357	458	401	444.563	529	525	423	0.924116	-0.113855	0.466555	0.999878	down	no
Prdx2	1915	1816	2208	1722	1994.03	2173	2044	2168	0.992118	-0.011416	0.898526	0.999878	down	no
Polr2a	1205	1337	1619	1481	1435.95	1356	1381	1722	1.05123	0.0720799	0.612592	0.999878	up	no
Shbg	2	0	2	1	1.53054	2	3	1	0.673378	-0.570512	0.667798	NA	down	no
Senp3	1049	1059	1251	980	1142.25	1256	1200	1253	0.967766	-0.0472701	0.629613	0.999878	down	no
Corin	13	12	19	12	15.4244	12	16	26	0.85787	-0.221169	0.622508	0.999878	down	no
Plekha8	240	194	237	242	242.512	292	249	251	0.955362	-0.0658804	0.690649	0.999878	down	no
G6pc2	1	0	0	0	0.149344	0	0	0	1.82493	0.867839	0.82014	NA	up	no
Spc25	211	196	230	190	221.697	255	226	255	0.930603	-0.103763	0.455435	0.999878	down	no
Dnah2	21	18	40	8	18.9096	15	13	20	1.46601	0.5519	0.288162	0.999878	up	no
Ripk4	492	631	792	399	614.376	650	592	801	0.932829	-0.100315	0.649382	0.999878	down	no
Ufd1	1218	995	1272	1197	1232.13	1401	1392	1190	0.971595	-0.0415732	0.765744	0.999878	down	no
Zfp287	51	39	55	57	49.6473	40	43	64	1.14254	0.192245	0.493809	0.999878	up	no
Prlr	673	621	1084	666	837.164	963	960	987	0.855375	-0.225371	0.174342	0.999878	down	no
Letm1	1147	923	1191	1336	1187.66	1518	1192	1017	1.02036	0.0290745	0.88946	0.999878	up	no
Ubqln1	2335	1908	2755	2684	2633.58	3409	2836	2643	0.898636	-0.154191	0.368822	0.999878	down	no
Fgfr4	155	101	84	169	119.603	102	139	75	1.34841	0.431259	0.230896	0.999878	up	no
Cadm3	122	222	207	130	172.146	151	105	277	1.06987	0.0974384	0.784984	0.999878	up	no
Fcer1a	3	6	7	2	3.28987	0	1	4	2.99168	1.58096	0.157726	NA	up	no
Txn2	2470	1748	2171	2267	2203.66	2269	2520	2001	1.05583	0.0783747	0.651913	0.999878	up	no
Casp14	130	380	269	106	254.929	146	176	609	0.806115	-0.310942	0.571621	0.999878	down	no
Slc1a6	3	0	2	2	1.69216	1	2	2	1.15152	0.203543	0.873838	NA	up	no
Slc1a3	208	305	389	187	299.595	269	237	543	0.859961	-0.217658	0.511499	0.999878	down	no
Crbn	540	495	638	538	565.97	502	559	718	1.03127	0.0444215	0.759261	0.999878	up	no
Il5ra	2	0	2	1	1.12705	1	2	0	1.33478	0.4166	0.800493	NA	up	no
Msh6	658	581	835	614	696.261	818	716	690	0.993862	-0.00888279	0.948174	0.999878	down	no
Fbxo11	1335	1194	1413	1251	1309.38	1370	1284	1345	1.07597	0.105634	0.272896	0.999878	up	no
Mlxipl	873	629	623	851	779.274	815	974	679	1.00481	0.00692488	0.976491	0.999878	up	no
Tbl2	443	369	510	450	459.609	533	483	447	0.999288	-0.00102701	0.994325	0.999878	down	no
Wbscr22	642	567	680	594	643.083	777	669	588	1.00843	0.0121132	0.936773	0.999878	up	no
Nid1	1527	1399	1820	1207	1397.1	988	870	2036	1.27302	0.348251	0.210447	0.999878	up	no
Mcm5	658	715	956	634	800.043	991	759	951	0.903504	-0.146397	0.360243	0.999878	down	no
Hmox1	1601	2730	4739	2082	2532.74	1242	1957	3662	1.33359	0.415312	0.286167	0.999878	up	no
Mprip	2628	2675	3131	2553	2863.58	3067	2802	3312	0.991911	-0.0117179	0.903549	0.999878	down	no
Cic	1590	1713	2224	1556	1898.29	2053	1965	2328	0.921407	-0.118089	0.338307	0.999878	down	no
Pafah1b3	216	231	307	206	255.914	266	258	328	0.930491	-0.103936	0.518665	0.999878	down	no
Il27ra	23	29	21	15	22.7718	20	16	36	1.02555	0.036402	0.933245	0.999878	up	no
Prkaca	1896	1217	1576	1909	1680.24	1894	1839	1428	1.05939	0.0832283	0.70492	0.999878	up	no
Asf1b	219	218	268	182	229.983	266	249	218	0.996826	-0.00458676	0.978286	0.999878	down	no
Myl10	0	0	0	0	0.273655	0	2	0	0.30076	-1.73332	0.645612	NA	down	no
Ddx39	900	760	987	980	941.46	1164	935	887	1.00418	0.00602343	0.971252	0.999878	up	no
Dnajb1	734	852	1136	750	911.379	1084	849	1038	0.962145	-0.0556742	0.736395	0.999878	down	no
Msh4	2	2	1	3	2.16624	3	2	2	0.958536	-0.061095	0.95477	NA	down	no
Usp40	581	570	693	510	604.105	573	623	708	1.02338	0.0333401	0.784125	0.999878	up	no
Kbtbd4	11	0	7	10	9.24463	5	22	11	0.605653	-0.723437	0.415197	0.999878	down	no
Celf1	231	289	299	267	256.539	198	233	276	1.27908	0.355107	0.0462082	0.999878	up	no
Ndufs3	164	177	165	190	187.077	267	169	178	0.943389	-0.0840759	0.725951	0.999878	down	no
Por	979	1144	1441	1456	1297.15	1456	1177	1468	1.016	0.0229026	0.901076	0.999878	up	no
Igf1r	991	898	1188	1064	1044.09	1064	1027	1109	1.07083	0.0987262	0.353674	0.999878	up	no
Insr	1269	989	1265	1420	1255.04	1184	1310	1369	1.0639	0.0893684	0.575781	0.999878	up	no
Fcer2a	0	1	2	3	1.28839	1	0	2	1.67531	0.744424	0.646045	NA	up	no
Cyp2a5	15	2	6	2	5.27561	1	8	3	1.70018	0.765686	0.45435	NA	up	no
Atp4a	21	12	44	33	33.6421	66	43	21	0.681119	-0.554022	0.28184	0.999878	down	no
Trim28	1893	1810	2302	1825	2018.64	2327	2106	1942	1.01279	0.0183334	0.880344	0.999878	up	no
Ube2m	1636	1190	1422	1460	1467.28	1664	1621	1291	1.03264	0.0463353	0.795435	0.999878	up	no
Adcy9	220	179	237	275	230.268	207	219	280	1.07472	0.103956	0.608877	0.999878	up	no
Mef2c	8612	4090	4850	8236	6015.76	5002	6530	4378	1.35175	0.434825	0.167399	0.999878	up	no
Ctr9	654	617	706	557	668.995	725	698	756	0.963239	-0.0540341	0.618622	0.999878	down	no
Eif4g2	15217	12301	15825	14721	14963.8	15767	16036	15336	1.01936	0.0276632	0.802034	0.999878	up	no
Mrvi1	105	110	75	152	140.209	124	146	280	0.685098	-0.545619	0.135813	0.999878	down	no
Pcyt1a	1707	1314	1723	1706	1654.67	1603	1785	1794	1.03202	0.0454775	0.731511	0.999878	up	no
Zfp592	552	572	774	628	643.784	701	620	688	1.03803	0.0538424	0.680486	0.999878	up	no
Psmd4	4704	3501	4261	4447	4242.14	4473	4934	3359	1.09557	0.13168	0.501849	0.999878	up	no
Tmod4	4094	2291	2346	3106	2880.14	2921	3257	2013	1.2009	0.264115	0.351591	0.999878	up	no
Insrr	1	2	0	0	1.27054	3	0	3	0.430824	-1.21483	0.501164	NA	down	no
Cabp5	1	0	0	0	0.149344	0	0	0	1.82493	0.867839	0.82014	NA	up	no
Snx6	1167	1315	1740	1206	1428.12	1150	1446	2096	0.958919	-0.0605188	0.773988	0.999878	down	no
Mthfd2	272	216	297	366	300.796	364	331	263	0.994687	-0.00768493	0.973999	0.999878	down	no
Kit	79	107	123	87	99.6583	86	82	139	1.07191	0.100178	0.698202	0.999878	up	no
Tomm40l	145	139	191	170	165.23	197	148	173	1.02884	0.0410175	0.823838	0.999878	up	no
Nr1i3	1	0	0	0	0.149344	0	0	0	1.82493	0.867839	0.82014	NA	up	no
Apoa2	39	0	1	9	9.52267	2	9	5	2.56709	1.36014	0.296983	0.999878	up	no
Pan2	765	765	1048	793	911.076	1072	949	1051	0.904843	-0.144261	0.227053	0.999878	down	no
Cs	7508	4891	6906	7568	7239.71	9165	8290	6584	0.923427	-0.11493	0.583932	0.999878	down	no
Ampd3	1435	1261	1881	1762	1599.14	1769	1680	1452	1.0656	0.0916668	0.586674	0.999878	up	no
Bcas2	1278	1117	1292	1036	1214.17	1351	1240	1220	1.02515	0.0358379	0.768158	0.999878	up	no
Sh2d1a	0	1	0	0	0.692706	0	2	2	0.25396	-1.97733	0.398558	NA	down	no
Ctcf	1318	1271	1491	1273	1380.32	1507	1454	1387	1.01875	0.0268026	0.794109	0.999878	up	no
Pard6a	94	95	99	76	93.9365	100	115	80	1.01981	0.0282984	0.901048	0.999878	up	no
Agrp	7	6	4	6	8.031	8	13	13	0.56594	-0.821279	0.165281	NA	down	no
Pvalb	24695	14151	8675	15189	14772.7	10960	18592	9632	1.34249	0.424908	0.262954	0.999878	up	no
Tfap4	232	239	285	217	268.276	309	313	300	0.872162	-0.197333	0.143781	0.999878	down	no
Ranbp1	346	107	107	154	149.453	110	95	111	1.88929	0.917843	0.0316627	0.999878	up	no
Cd247	20	19	35	10	25.5363	20	21	60	0.683707	-0.548551	0.298462	0.999878	down	no
Rfx5	203	200	270	181	245.107	264	270	355	0.79386	-0.333043	0.0455686	0.999878	down	no
Psmb4	4062	3176	3817	3466	3796.98	4114	4503	3539	0.987631	-0.0179561	0.905666	0.999878	down	no
Mmp8	44	68	98	28	69.2625	30	52	181	0.750304	-0.414454	0.477838	0.999878	down	no
Slc30a4	37	31	60	23	37.5568	36	29	52	1.0554	0.0777854	0.83121	0.999878	up	no
Sqrdl	350	321	402	330	357.625	249	393	477	1.04216	0.0595716	0.782119	0.999878	up	no
Bloc1s6	489	333	490	487	462.385	451	506	498	1.02324	0.0331477	0.843155	0.999878	up	no
Metap1	1225	986	1310	1268	1195.77	1257	1259	1081	1.1003	0.137895	0.345425	0.999878	up	no
Gpr108	818	692	918	797	850.544	960	899	910	0.962504	-0.0551349	0.616261	0.999878	down	no
Tnfsf14	21	34	64	30	34.4823	14	26	57	1.2635	0.337425	0.511822	0.999878	up	no
Gata6	148	192	194	120	170.633	141	197	211	0.98839	-0.0168474	0.942764	0.999878	down	no
Rsl1d1	1729	1459	1916	1759	1752.16	1895	1930	1620	1.04078	0.0576625	0.673007	0.999878	up	no
Cnga2	1	1	4	1	1.79477	3	1	2	0.93843	-0.0916797	0.939847	NA	down	no
Apc	1347	1280	1695	1285	1419.7	1371	1417	1611	1.05333	0.0749627	0.4534	0.999878	up	no
Reep5	4269	3352	4551	3885	4295.45	4925	4717	4601	0.930723	-0.103576	0.354296	0.999878	down	no
Ergic3	1305	1106	1455	1120	1295.8	1425	1262	1466	0.991934	-0.0116833	0.913066	0.999878	down	no
Uqcc1	1240	763	1082	1115	1061	1092	1276	871	1.07008	0.0977163	0.654988	0.999878	up	no
Spo11	11	14	3	2	6.75832	6	6	4	1.58534	0.664795	0.432395	NA	up	no
Ncoa2	659	722	928	663	781.249	689	806	1060	0.963459	-0.0537048	0.75462	0.999878	down	no
Trh	1	2	2	0	1.134	1	1	1	1.36679	0.450795	0.767501	NA	up	no
Nr2c2	244	296	404	255	310.608	255	319	428	0.988591	-0.016555	0.939949	0.999878	down	no
Nr2c1	250	202	271	184	238.522	224	255	301	0.961041	-0.0573307	0.733766	0.999878	down	no
Smpd4	681	597	810	614	703.876	872	753	631	0.984592	-0.0224017	0.891122	0.999878	down	no
Pex1	241	203	289	212	261.52	335	304	266	0.858683	-0.219802	0.179123	0.999878	down	no
Otx1	5	3	4	14	7.73612	12	9	7	0.778115	-0.361945	0.619067	NA	down	no
Kctd20	1084	1074	1339	1026	1180.22	1176	1240	1386	0.984301	-0.0228285	0.820889	0.999878	down	no
Itgae	17	36	42	31	43.2892	44	48	93	0.567435	-0.817472	0.0392045	0.999878	down	no
Ctns	322	368	456	316	385.78	366	395	505	0.955897	-0.0650736	0.694934	0.999878	down	no
P2rx5	291	136	202	311	226.709	242	253	142	1.22198	0.289223	0.405312	0.999878	up	no
Shpk	80	89	119	66	99.5928	99	107	149	0.823205	-0.280676	0.240175	0.999878	down	no
Trpv1	22	37	27	18	26.8883	26	16	43	1.02731	0.0388711	0.930632	0.999878	up	no
Ephb3	388	320	368	241	369.116	404	409	484	0.840742	-0.250265	0.163903	0.999878	down	no
Tuft1	414	584	628	330	547.417	602	514	814	0.839734	-0.251996	0.313643	0.999878	down	no
Rcn1	1837	1437	1922	1858	2010.38	2533	2281	2344	0.815503	-0.294238	0.0260667	0.999878	down	no
Dnase1	23	25	24	27	30.1627	47	30	37	0.721901	-0.470127	0.155669	0.999878	down	no
Trap1	2066	1446	1883	1967	1890.52	2057	2033	1816	1.03227	0.0458233	0.780247	0.999878	up	no
Naa60	434	576	649	429	543.648	556	530	662	0.988852	-0.0161735	0.927523	0.999878	down	no
1700037C18Rik	61	73	74	69	75.6908	78	87	91	0.89901	-0.153591	0.469433	0.999878	down	no
Ankrd13d	89	92	109	61	100.534	112	98	154	0.79829	-0.325015	0.18596	0.999878	down	no
Tyrp1	8	170	154	15	78.1213	31	15	162	1.40007	0.485499	0.703217	0.999878	up	no
Tpr	2424	2302	2658	2523	2470.79	2195	2401	2836	1.10907	0.149355	0.209533	0.999878	up	no
Pdc	0	1	0	1	0.988679	3	0	2	0.339889	-1.55686	0.422158	NA	down	no
BC003331	932	766	980	850	883.285	835	928	915	1.09032	0.124756	0.252978	0.999878	up	no
Prg4	1309	1156	2820	1066	1351.52	824	674	1785	1.57425	0.654669	0.0802254	0.999878	up	no
Dhx34	233	241	271	201	259.867	276	261	355	0.880215	-0.184072	0.257349	0.999878	down	no
Kptn	250	198	245	205	248.79	315	276	267	0.864972	-0.209274	0.184215	0.999878	down	no
Napa	3044	2563	3067	2664	2912.88	3238	3164	2716	1.02775	0.0394918	0.763028	0.999878	up	no
Sra1	1492	1346	1645	1424	1528.49	1580	1691	1572	1.00916	0.0131604	0.893558	0.999878	up	no
Atp5g1	2820	1888	2208	2589	2432.29	2782	2756	1967	1.04968	0.0699428	0.751821	0.999878	up	no
Snf8	566	547	647	547	609.851	713	618	656	0.960966	-0.057443	0.621057	0.999878	down	no
Tbcb	905	817	1071	928	973.688	1064	1121	948	0.980201	-0.0288508	0.821908	0.999878	down	no
Inpp5k	904	894	1094	772	924.042	803	979	1064	1.06514	0.0910436	0.50974	0.999878	up	no
Crkl	530	445	599	517	527.65	493	500	632	1.06645	0.0928158	0.48514	0.999878	up	no
Upk3bl	0	2	1	0	0.451191	0	0	0	4.54984	2.18582	0.509537	NA	up	no
Eps8l1	199	467	375	185	339.269	233	235	716	0.873523	-0.195082	0.669713	0.999878	down	no
Clint1	1640	1415	1924	1704	1715.92	1829	1865	1695	1.02377	0.0338953	0.775603	0.999878	up	no
Prss16	43	17	40	37	35.2534	50	43	18	1.00613	0.00881607	0.984588	0.999878	up	no
Cdkal1	246	191	239	236	231.334	229	242	241	1.06197	0.0867482	0.569629	0.999878	up	no
5430419D17Rik	30	48	73	76	56.9066	70	45	58	1.08411	0.116509	0.749422	0.999878	up	no
Htra1	1004	1072	1381	738	1123.44	1046	1107	1629	0.916119	-0.126394	0.558135	0.999878	down	no
Zbtb17	635	558	619	598	662.884	775	807	673	0.885785	-0.174972	0.224569	0.999878	down	no
Clcnkb	1	0	1	4	1.57751	0	3	2	1.01099	0.0157616	0.991962	NA	up	no
Fam131c	4	4	2	9	6.27455	11	5	9	0.64253	-0.638164	0.395259	NA	down	no
Fblim1	266	318	350	276	315.788	307	247	465	0.98991	-0.0146312	0.94853	0.999878	down	no
Hspb7	19834	7806	10166	27795	16172.8	15051	23244	7848	1.18667	0.246917	0.607887	0.999878	up	no
Epor	15	38	13	28	22.5862	12	22	27	1.31948	0.39997	0.459936	0.999878	up	no
Ccdc159	43	37	63	41	47.3098	43	58	50	1.00112	0.0016116	0.995236	0.999878	up	no
Mob1b	1163	923	1138	1080	1104.72	1206	1183	1063	1.0319	0.0452991	0.737118	0.999878	up	no
Atp6v1b1	18	41	30	11	31.4352	36	28	60	0.674673	-0.56774	0.247807	0.999878	down	no
Atp6v1b2	1478	1631	2010	1592	1766.28	1441	1865	2466	0.966102	-0.0497526	0.789499	0.999878	down	no
Eps15l1	831	863	944	728	873.145	926	837	1017	1.00443	0.00637194	0.95918	0.999878	up	no
Tep1	834	917	1097	790	936.707	775	846	1360	1.01494	0.0213997	0.917613	0.999878	up	no
Ttc5	384	402	513	339	441.605	438	500	550	0.908949	-0.137729	0.347753	0.999878	down	no
Osgep	777	662	788	610	744.822	787	813	810	0.9738	-0.0383021	0.745505	0.999878	down	no
Aamp	1718	1389	1742	1508	1579.43	1551	1701	1472	1.11226	0.153495	0.215536	0.999878	up	no
Tmbim1	2065	1725	2376	2031	2074.36	2152	2241	1998	1.05796	0.0812859	0.490389	0.999878	up	no
Arpc2	2879	3320	3957	2888	3384.1	3082	3205	4567	0.997616	-0.00344405	0.983749	0.999878	down	no
Kmt2b	1089	1144	1358	1163	1264.6	1511	1189	1458	0.947337	-0.0780497	0.55235	0.999878	down	no
Zbtb32	19	21	38	21	22.4289	28	16	15	1.36765	0.451697	0.282447	0.999878	up	no
Etv2	0	1	0	0	0.959977	2	1	3	0.16903	-2.56465	0.161398	NA	down	no
Upk1a	14	5	9	5	8.91981	17	7	6	0.898912	-0.153749	0.81854	0.999878	down	no
Tmem147	1345	959	1374	1248	1263.36	1472	1467	1010	1.02603	0.0370742	0.853439	0.999878	up	no
Rps9	11645	12306	15292	10951	13132.3	14809	13186	14447	0.976016	-0.0350234	0.75703	0.999878	down	no
Tfpt	317	313	327	271	317.53	363	339	298	1.0168	0.0240312	0.87923	0.999878	up	no
Susd2	695	1079	1153	587	1041.39	1206	1029	1668	0.745982	-0.422787	0.110969	0.999878	down	no
Ggt5	174	242	363	116	208.543	142	129	318	1.24875	0.32049	0.421905	0.999878	up	no
Ggt1	1	1	4	0	2.38875	1	0	11	0.405554	-1.30204	0.414135	NA	down	no
Crip2	2025	2019	2350	1944	2105.34	2745	1883	1799	1.07047	0.0982446	0.603239	0.999878	up	no
Crip1	1353	1504	1907	1189	1388.42	988	1172	1654	1.2922	0.369834	0.065557	0.999878	up	no
Cbfa2t3	236	221	228	241	253.746	237	245	382	0.897096	-0.156666	0.450668	0.999878	down	no
Fbln1	631	663	923	443	663.145	752	476	807	1.07362	0.10248	0.680677	0.999878	up	no
Pgrmc1	1807	1205	2180	1957	2081.5	3088	2333	2192	0.770341	-0.376432	0.0821758	0.999878	down	no
Gcat	362	437	507	305	443.559	502	439	591	0.869443	-0.201837	0.282164	0.999878	down	no
Tek	278	270	161	384	278.386	302	218	316	1.11029	0.150942	0.648886	0.999878	up	no
Mpl	1	1	0	3	1.45143	1	2	2	0.855145	-0.225758	0.872578	NA	down	no
Elovl1	830	969	1162	793	1040.63	1199	884	1544	0.858313	-0.220425	0.280984	0.999878	down	no
Med8	743	632	823	796	786.23	978	851	702	0.976486	-0.0343287	0.8444	0.999878	down	no
Hyi	185	243	280	192	249.78	303	314	247	0.858119	-0.22075	0.267736	0.999878	down	no
Cdc20	478	497	559	542	591.79	795	626	679	0.820006	-0.286293	0.0581795	0.999878	down	no
Adamts4	79	90	132	177	121.438	172	75	126	1.0646	0.0903102	0.809741	0.999878	up	no
Nectin4	367	575	647	436	597.134	719	610	890	0.756389	-0.402799	0.0685793	0.999878	down	no
Pfdn2	924	676	806	924	867.387	1033	1054	654	1.00491	0.00706065	0.976156	0.999878	up	no
Rnf114	972	1004	1268	883	1073.96	1019	1029	1416	0.986557	-0.0195256	0.898945	0.999878	down	no
C330007P06Rik	623	597	799	548	650.53	608	607	812	1.04685	0.0660561	0.654876	0.999878	up	no
Neurl1a	2027	1156	1317	1952	1561.34	1395	1962	1041	1.21904	0.285751	0.347653	0.999878	up	no
Srm	666	638	933	768	765.294	1021	719	639	1.03683	0.0521738	0.804966	0.999878	up	no
Epha2	460	409	542	358	460.461	680	410	385	0.983143	-0.0245265	0.919635	0.999878	down	no
Rbm14	273	280	344	333	342.482	480	372	331	0.859052	-0.219182	0.263372	0.999878	down	no
Actn3	47367	32459	25776	37753	34453.1	33523	39906	21738	1.25672	0.329669	0.270781	0.999878	up	no
A530013C23Rik	76	59	83	51	64.2689	67	57	59	1.20996	0.274961	0.253527	0.999878	up	no
Zdhhc24	159	156	222	147	177.744	172	198	203	0.983508	-0.0239908	0.884637	0.999878	down	no
Bbs1	84	93	95	68	95.5662	126	94	115	0.840939	-0.249928	0.250567	0.999878	down	no
Slc34a3	0	0	0	0	0.26605	0	1	1	0.308253	-1.69781	0.652679	NA	down	no
Ndor1	820	884	1079	747	933.683	1122	934	1002	0.952009	-0.0709526	0.61539	0.999878	down	no
Nsmf	552	538	550	489	547.391	569	573	569	1.03338	0.0473691	0.704208	0.999878	up	no
Prl8a9	0	0	1	0	0.404245	1	1	0	0.496037	-1.01148	0.714225	NA	down	no
Pdk1	1238	938	1279	1026	1170.51	1244	1170	1364	0.98053	-0.0283666	0.81298	0.999878	down	no
Ptbp1	1738	1953	2456	1657	2112.22	2562	2042	2535	0.901797	-0.149126	0.31902	0.999878	down	no
Mvd	1064	535	1255	1268	1270.53	2194	1665	1035	0.687109	-0.54139	0.107732	0.999878	down	no
Cyba	396	601	684	385	525.134	283	399	979	1.04008	0.056691	0.883884	0.999878	up	no
Itih3	35	1	1	1	6.75558	2	4	2	3.94269	1.97918	0.147437	NA	up	no
Tmem110	321	236	277	243	299.926	374	348	316	0.85848	-0.220143	0.200405	0.999878	down	no
Sfmbt1	384	304	426	406	406.154	388	459	500	0.935224	-0.0966158	0.53198	0.999878	down	no
Itih1	17	0	0	2	3.24115	0	0	3	5.46342	2.44981	0.248019	NA	up	no
Ihh	1	8	0	5	3.28618	2	2	4	1.53619	0.619358	0.612514	NA	up	no
Prkag3	976	447	337	531	632.131	769	900	452	0.900435	-0.151305	0.702346	0.999878	down	no
Cryba2	0	0	0	0	0.26605	0	1	1	0.308253	-1.69781	0.652679	NA	down	no
Atp7b	1	2	0	1	1.1688	2	1	1	0.850036	-0.234403	0.876461	NA	down	no
Defb2	1	0	3	1	1.76141	1	3	4	0.504499	-0.987075	0.447749	NA	down	no
Slc4a1	0	1	3	0	0.816594	0	1	1	1.58107	0.660904	0.751672	NA	up	no
Rundc3a	89	74	107	86	88.8091	108	106	53	1.09215	0.127173	0.670331	0.999878	up	no
Slc4a3	719	475	695	701	658.294	766	727	536	1.052	0.0731367	0.730566	0.999878	up	no
Cdt1	243	262	351	312	324.599	418	374	332	0.856993	-0.222645	0.211281	0.999878	down	no
Runx1t1	28	28	25	23	30.5209	37	26	49	0.775268	-0.367234	0.282249	0.999878	down	no
Snai3	55	30	59	44	46.4234	41	49	50	1.10495	0.143979	0.613942	0.999878	up	no
Aprt	878	902	1134	835	950.794	1017	955	972	1.05084	0.0715381	0.52369	0.999878	up	no
Gtf2h1	1013	841	1163	948	1018.54	1077	1082	1051	1.01914	0.0273535	0.797733	0.999878	up	no
Hfe	357	399	526	306	404.764	339	351	590	1.02674	0.0380672	0.871641	0.999878	up	no
Abhd1	6	5	5	1	5.34837	11	5	5	0.664433	-0.589804	0.453333	NA	down	no
Slc5a6	151	144	186	145	178.209	232	191	213	0.813012	-0.298652	0.0575461	0.999878	down	no
Tcf23	3	3	2	2	3.61185	3	2	11	0.529004	-0.918648	0.335542	NA	down	no
Aplp1	36	39	51	46	48.9692	59	65	50	0.816094	-0.293192	0.266341	0.999878	down	no
Qrich1	1137	1076	1400	1101	1215.44	1309	1285	1253	1.01131	0.0162222	0.869429	0.999878	up	no
P4htm	32	28	24	49	34.5251	27	32	49	1.03989	0.0564249	0.887048	0.999878	up	no
Usp19	2849	2355	2956	2871	2823.94	2844	3152	2803	1.03825	0.0541518	0.667597	0.999878	up	no
Pola1	308	335	406	301	338.834	326	276	436	1.07908	0.109797	0.545373	0.999878	up	no
Cdc42	7171	6733	8546	6402	7275.88	6171	7377	8885	1.06554	0.0915879	0.502831	0.999878	up	no
Pknox1	297	324	398	296	344.328	357	379	377	0.976145	-0.0348323	0.791898	0.999878	down	no
D130043K22Rik	4	2	2	3	1.91654	0	1	1	4.60137	2.20206	0.11755	NA	up	no
Gmnn	250	232	295	283	288.358	324	312	338	0.901858	-0.149027	0.279469	0.999878	down	no
Acot13	662	472	575	601	600.224	647	714	539	1.00662	0.00951848	0.959451	0.999878	up	no
Zfp184	21	6	11	6	12.1117	9	18	15	0.863194	-0.212242	0.723538	0.999878	down	no
Cyp27b1	25	13	17	6	17.742	29	17	19	0.770249	-0.376604	0.46525	0.999878	down	no
Cdk4	1945	1862	2261	1802	2050.85	2229	2072	2276	0.990061	-0.0144102	0.86819	0.999878	down	no
B4galnt1	264	371	497	259	393.213	472	348	591	0.811777	-0.300845	0.240629	0.999878	down	no
Mettl1	264	206	295	308	277.418	358	293	223	1.01196	0.0171475	0.941144	0.999878	up	no
Tspan31	505	389	577	470	492.687	501	496	535	1.04556	0.0642804	0.6117	0.999878	up	no
Kif5b	3500	2500	3045	3474	3073.92	2998	3212	2754	1.15938	0.213355	0.222368	0.999878	up	no
Saal1	196	184	225	217	215.581	211	241	243	0.98089	-0.0278371	0.852347	0.999878	down	no
Tph2	11	9	17	21	13.8791	16	14	9	1.2253	0.293136	0.563557	0.999878	up	no
Krt23	10	120	61	22	102.52	22	19	501	0.342622	-1.54531	0.253905	0.999878	down	no
Cnp	277	437	378	272	357.832	254	312	594	0.988125	-0.0172348	0.956301	0.999878	down	no
Ttc25	23	27	50	47	39.7812	67	33	34	0.898614	-0.154226	0.71074	0.999878	down	no
Sulf2	761	929	909	560	770.358	716	574	962	1.16765	0.223608	0.33687	0.999878	up	no
Sod2	2200	1638	2331	1986	2080.82	2050	2235	2215	1.03614	0.0512202	0.671285	0.999878	up	no
Tmco6	231	199	210	214	247.036	285	315	289	0.798087	-0.325383	0.0369393	0.999878	down	no
Stambp	431	381	455	358	418.713	393	444	487	1.01703	0.0243607	0.849954	0.999878	up	no
Ezh1	859	886	1036	821	937.361	853	954	1201	0.994393	-0.00811126	0.953715	0.999878	down	no
Hap1	27	35	39	18	30.2634	24	31	40	1.03607	0.0511206	0.888066	0.999878	up	no
P3h4	317	319	389	242	319.183	310	248	429	1.06375	0.0891578	0.678845	0.999878	up	no
Ctnnb1	4762	4896	5924	4127	5062.14	4884	4943	6174	1.01964	0.0280609	0.828483	0.999878	up	no
Eif1b	594	453	597	509	548.136	546	619	536	1.04548	0.0641684	0.646476	0.999878	up	no
Klk4	0	0	1	0	0.129979	0	0	0	1.82493	0.867839	0.82014	NA	up	no
Chrd	320	167	257	255	249.69	254	268	232	1.09424	0.129933	0.569405	0.999878	up	no
Psmd2	6350	4682	5749	6505	5919.69	6118	6974	5059	1.06302	0.0881692	0.6483	0.999878	up	no
Syngr3	1	2	1	2	1.45609	2	1	1	1.25616	0.329025	0.80138	NA	up	no
Vars	1562	1331	1553	1862	1634.34	1993	1758	1378	1.01995	0.0284948	0.890264	0.999878	up	no
Vwa7	122	92	125	154	126.299	135	140	117	1.04269	0.0603132	0.796392	0.999878	up	no
Hspa1l	71	43	33	69	48.0965	32	59	23	1.5847	0.664207	0.143277	0.999878	up	no
Slc44a4	2	5	2	5	4.27848	3	5	8	0.74293	-0.428702	0.609992	NA	down	no
Msh5	43	26	41	18	36.2321	34	52	44	0.807867	-0.30781	0.392692	0.999878	down	no
Abhd16a	1080	948	1110	1040	1161.54	1454	1346	1208	0.862897	-0.212739	0.111155	0.999878	down	no
Neu1	456	416	497	402	455.522	442	453	542	1.0219	0.0312476	0.796694	0.999878	up	no
Ddah2	432	407	327	326	370.446	309	394	390	1.14198	0.191538	0.350179	0.999878	up	no
Clic1	2124	2591	3395	2196	2681.64	2732	2483	3454	0.981523	-0.0269065	0.87788	0.999878	down	no
Lsm2	319	329	339	334	364.486	510	408	321	0.882895	-0.179686	0.387523	0.999878	down	no
Pole	293	246	330	262	326.19	429	352	400	0.790872	-0.338484	0.0150609	0.93747	down	no
Atp1a2	16898	11315	12840	16214	13674.4	12532	15503	9830	1.25548	0.32824	0.168335	0.999878	up	no
Atp1a4	3	1	1	5	1.66202	0	1	0	7.86148	2.9748	0.0793606	NA	up	no
Casq1	11942	6671	4872	8138	7416.3	6298	8461	4834	1.35057	0.433567	0.203633	0.999878	up	no
Stx1a	106	106	103	104	112.197	140	117	111	0.945524	-0.0808135	0.68951	0.999878	down	no
Zfp775	93	66	73	68	80.0513	61	117	85	0.946631	-0.0791252	0.783639	0.999878	down	no
Scube2	196	142	262	151	198.188	242	186	229	0.935116	-0.0967831	0.644656	0.999878	down	no
Mrpl49	575	485	621	530	589.183	709	649	581	0.941244	-0.0873588	0.527268	0.999878	down	no
Dennd2c	372	353	522	343	421.591	482	418	496	0.936938	-0.0939753	0.521033	0.999878	down	no
Mark3	1528	1228	1703	1427	1491.22	1622	1605	1373	1.05424	0.0762081	0.5722	0.999878	up	no
Gatad1	939	820	1000	1107	997.386	1099	1064	965	1.02531	0.0360654	0.821303	0.999878	up	no
Pcdha11	0	0	0	0	0.136828	0	1	0	0.568301	-0.815273	0.830864	NA	down	no
M6pr	1776	1693	2456	1826	2020.25	2103	1871	2566	0.978512	-0.0313392	0.824604	0.999878	down	no
Lrrc8a	151	186	173	142	163.781	194	162	137	1.09598	0.132215	0.541728	0.999878	up	no
Mc5r	51	47	101	67	81.7506	124	89	106	0.680991	-0.554292	0.0477676	0.999878	down	no
Ppp2r1a	2469	2358	2951	2592	2736.16	3084	2941	2872	0.963849	-0.0531211	0.599591	0.999878	down	no
Fance	290	275	390	276	331.508	394	359	361	0.909528	-0.13681	0.327811	0.999878	down	no
Tinf2	459	393	484	420	449.119	459	447	497	1.03697	0.0523788	0.641929	0.999878	up	no
Tssk4	20	31	29	20	24.7955	28	16	30	1.12326	0.167686	0.664462	0.999878	up	no
Hapln4	9	4	5	12	8.10751	5	7	15	0.938736	-0.0912093	0.894588	NA	down	no
Dus3l	625	622	751	667	698.103	805	771	667	0.981956	-0.0262701	0.848524	0.999878	down	no
Gtpbp3	286	262	322	298	322.783	380	372	357	0.87183	-0.197881	0.130755	0.999878	down	no
Tgfbr1	931	785	1094	900	897.105	936	818	833	1.18266	0.242036	0.0484919	0.999878	up	no
Homer1	468	432	491	546	477.025	471	496	429	1.15229	0.204507	0.206643	0.999878	up	no
Rad51c	42	51	39	61	54.3691	68	51	69	0.861527	-0.215031	0.476029	0.999878	down	no
Gabrb2	6	0	0	2	2.52634	1	2	7	0.684747	-0.546358	0.710161	NA	down	no
Cav1	4481	5145	6146	4372	4870.84	4037	3892	6201	1.18419	0.243899	0.194973	0.999878	up	no
Arpp19	2026	1440	2032	1829	1884.84	1988	2088	1859	1.01901	0.0271738	0.849516	0.999878	up	no
Bcl2l1	575	598	738	545	607.623	625	541	651	1.11747	0.16024	0.200933	0.999878	up	no
Khsrp	1122	1212	1527	1233	1355.46	1546	1410	1512	0.942172	-0.0859382	0.457109	0.999878	down	no
Dio2	390	205	278	126	209.281	186	122	154	1.77592	0.828563	0.0176071	0.980146	up	no
Ccdc124	1403	1092	1199	1236	1268.01	1580	1253	1116	1.03485	0.0494248	0.793417	0.999878	up	no
Cct4	3455	2996	3985	3424	3553.96	3534	3817	3809	1.0268	0.0381588	0.680705	0.999878	up	no
0610009B22Rik	350	231	316	310	331.523	375	422	333	0.88262	-0.180135	0.341918	0.999878	down	no
Cpt1c	134	109	139	111	125.676	118	115	160	1.04031	0.0570164	0.76319	0.999878	up	no
Twist2	27	29	32	29	29.4639	32	21	37	1.08061	0.111852	0.733518	0.999878	up	no
Zfp655	640	614	868	621	707.812	730	734	792	1.00199	0.00287424	0.980233	0.999878	up	no
Rhoa	3165	3430	4232	3498	3707.35	3503	3532	4788	1.00595	0.00855157	0.952612	0.999878	up	no
Zmiz1	1455	1684	1927	1420	1748.42	1851	1701	2319	0.916554	-0.125708	0.399226	0.999878	down	no
Ankrd26	200	158	194	170	192.844	202	236	198	0.939013	-0.0907836	0.585156	0.999878	down	no
Aldh16a1	495	493	620	467	537.21	614	514	583	1.00167	0.00241354	0.984693	0.999878	up	no
Hnrnpa0	2276	2371	2850	2540	2585.13	2907	2555	2672	1.02158	0.0307962	0.791618	0.999878	up	no
Prrg2	318	281	354	340	380.359	527	445	425	0.765485	-0.385554	0.0139358	0.908939	down	no
Hnrnph1	8222	6745	8793	6823	7917.02	8544	8755	7873	1.00182	0.00262587	0.981744	0.999878	up	no
Ift43	378	296	418	280	341.911	373	342	321	1.08882	0.12277	0.445128	0.999878	up	no
Id3	874	950	940	820	928.978	1119	837	978	1.01501	0.0214924	0.891649	0.999878	up	no
Tcap	14635	10668	8399	13963	11523.3	10799	13922	7328	1.24316	0.314014	0.304276	0.999878	up	no
Arid1a	1492	1574	1990	1655	1816.31	2137	1933	2039	0.907918	-0.139366	0.22079	0.999878	down	no
Crlf1	149	121	193	111	141.401	181	100	144	1.10668	0.146233	0.567992	0.999878	up	no
Ctsd	6366	5413	7238	6862	6892.48	7994	7218	7474	0.943704	-0.0835941	0.492527	0.999878	down	no
Rplp1	18517	16380	23030	16491	19278.9	21592	19297	20795	0.993129	-0.00994751	0.925585	0.999878	down	no
Hmgcll1	13	16	24	11	13.0184	14	7	6	1.93377	0.951418	0.0747699	0.999878	up	no
Ttc9b	1	0	0	1	0.435881	0	0	1	1.5826	0.662298	0.810754	NA	up	no
Phox2a	0	5	0	2	1.3761	0	0	2	3.16683	1.66304	0.457589	NA	up	no
Abhd8	260	247	238	251	252.47	241	255	275	1.07686	0.106825	0.495838	0.999878	up	no
Ift22	249	285	267	250	268.175	243	271	315	1.05743	0.0805664	0.626251	0.999878	up	no
Fzd3	73	128	155	65	98.434	89	78	106	1.26781	0.342333	0.285428	0.999878	up	no
1700008O03Rik	0	1	7	1	1.61544	0	0	3	2.37975	1.25081	0.509195	NA	up	no
Mid1ip1	1609	902	1884	2057	1674.75	2264	1860	1203	0.991915	-0.0117111	0.969982	0.999878	down	no
Ap2s1	1652	1894	2224	1678	1894.79	1940	1829	2120	1.04692	0.0661519	0.584562	0.999878	up	no
Fgfrl1	686	322	391	453	417.758	321	385	346	1.46399	0.549902	0.0437517	0.999878	up	no
4930432K21Rik	8	11	14	13	13.2796	12	20	16	0.793109	-0.334409	0.47393	0.999878	down	no
Fhl2	225	228	212	182	194.825	181	169	158	1.38484	0.469723	0.0095325	0.775358	up	no
Emc10	951	835	1000	1038	1002.15	1202	1027	983	0.986759	-0.0192307	0.89994	0.999878	down	no
Clstn3	500	247	579	831	656.081	1163	804	510	0.715589	-0.482797	0.230028	0.999878	down	no
Fbxw9	218	215	284	220	251.356	288	258	293	0.92261	-0.116207	0.396367	0.999878	down	no
Spib	3	7	14	7	10.2618	11	16	16	0.589226	-0.763107	0.185918	0.999878	down	no
Fnbp4	1570	1394	1829	1362	1613.75	1857	1823	1538	0.970877	-0.0426396	0.750446	0.999878	down	no
Cers4	6356	3064	8022	9336	8207.12	13592	10858	6970	0.696823	-0.521136	0.149671	0.999878	down	no
Scrn3	509	324	442	431	448.288	468	529	451	0.974432	-0.0373669	0.837769	0.999878	down	no
Phax	584	582	673	592	625.924	595	646	731	1.02344	0.033421	0.770664	0.999878	up	no
Tle1	483	564	653	552	571.604	626	571	565	1.05753	0.0806972	0.564893	0.999878	up	no
1700109H08Rik	88	51	72	71	83.2017	106	105	96	0.759673	-0.396549	0.0938914	0.999878	down	no
Relt	219	162	208	209	206.021	155	261	235	1.01788	0.0255713	0.90897	0.999878	up	no
Snrpb2	727	652	812	629	728.627	707	791	816	1.00811	0.0116472	0.91386	0.999878	up	no
Ubc	3064	2711	2614	2772	2780.12	2966	2603	2689	1.12616	0.171406	0.252541	0.999878	up	no
Prpf31	751	633	749	664	711.143	740	778	676	1.05491	0.0771132	0.550843	0.999878	up	no
Sertad1	381	383	552	335	402.268	418	340	429	1.14346	0.193411	0.249881	0.999878	up	no
Carhsp1	1215	1214	1460	1320	1312.73	1206	1283	1529	1.07676	0.106699	0.367599	0.999878	up	no
Elk3	360	361	355	380	367.28	318	282	521	1.09014	0.124513	0.587095	0.999878	up	no
Herpud2	971	818	1041	1156	997.427	948	1141	909	1.10217	0.140353	0.429059	0.999878	up	no
Rdh13	367	286	451	305	371.768	417	406	399	0.947043	-0.0784983	0.595335	0.999878	down	no
Adam21	1	1	3	8	1.9584	0	0	0	19.7438	4.30333	0.0163285	NA	up	no
Nutf2	889	696	756	833	820.805	864	934	777	1.02414	0.0344073	0.838087	0.999878	up	no
Fut1	37	42	55	33	55.7615	86	61	85	0.593735	-0.752109	0.00448074	0.586137	down	no
Arpc5	2750	3636	4230	2654	3411.78	2967	3258	4614	1.01495	0.0214023	0.917519	0.999878	up	no
Rnf151	3	4	2	0	2.56787	2	5	2	0.829917	-0.268961	0.811623	NA	down	no
Elavl2	3	2	1	1	1.72669	2	1	2	1.17183	0.228762	0.850759	NA	up	no
Pou2f2	42	55	86	38	62.7772	18	34	181	0.792749	-0.335064	0.606669	0.999878	down	no
Mgst1	5328	2681	7167	6668	6598.97	9653	8848	6615	0.709048	-0.496045	0.100945	0.999878	down	no
Nfib	4456	3747	4330	4021	4433.24	5327	4978	4313	0.937266	-0.0934688	0.504333	0.999878	down	no
Htr3b	0	0	0	1	0.157314	0	0	0	1.82493	0.867839	0.82014	NA	up	no
Rab25	501	713	837	525	733.672	930	667	1036	0.809012	-0.305766	0.168221	0.999878	down	no
Ubqln4	1679	1248	1551	1715	1585.96	1801	1837	1273	1.04306	0.0608211	0.76902	0.999878	up	no
Rbfox1	2229	1421	1597	2183	1809.59	1739	2175	1245	1.19581	0.257994	0.34138	0.999878	up	no
Rps18	10142	9888	13339	9178	11111.1	11887	11491	12573	0.975104	-0.0363722	0.728998	0.999878	down	no
Rpl10	10271	9795	12835	9781	11139.8	11473	12018	12417	0.981334	-0.0271837	0.741012	0.999878	down	no
Rps15a	5966	5523	7996	5374	6455.35	6496	6659	7651	0.983752	-0.0236329	0.842048	0.999878	down	no
Ncaph2	1658	1507	1949	1548	1751.06	1996	1797	1891	0.967869	-0.0471161	0.627366	0.999878	down	no
Hipk1	1526	1617	2212	1631	1742.09	1724	1646	1921	1.08935	0.123463	0.315416	0.999878	up	no
Gprc5b	657	473	591	776	614.736	484	800	509	1.15699	0.21038	0.421369	0.999878	up	no
Man1a2	785	842	1106	831	923.833	888	949	1122	0.995862	-0.00598289	0.963686	0.999878	down	no
Tppp2	12	9	21	15	13.4481	9	18	11	1.227	0.295135	0.553856	0.999878	up	no
Acyp1	214	173	196	165	193.745	188	221	205	1.00956	0.0137204	0.934084	0.999878	up	no
Cd163	530	1093	1339	684	796.25	316	548	1095	1.54753	0.629965	0.123672	0.999878	up	no
Hdac5	927	1122	1151	941	1121.6	1062	1138	1576	0.914433	-0.129051	0.458353	0.999878	down	no
Rala	1158	997	1296	1088	1165.89	1175	1310	1180	1.02307	0.0329053	0.764158	0.999878	up	no
Vdac3	2515	1692	2083	2314	2186.01	2126	2560	2023	1.06381	0.0892368	0.638675	0.999878	up	no
Slc1a7	5	6	7	5	7.9978	12	13	9	0.557822	-0.842124	0.142339	NA	down	no
Vps72	744	604	767	766	772.851	870	882	807	0.932322	-0.1011	0.463005	0.999878	down	no
Gabpa	854	873	1089	899	986.244	1028	1019	1198	0.948286	-0.0766065	0.477121	0.999878	down	no
Bmp7	465	539	677	474	587.12	810	538	647	0.889941	-0.168219	0.379595	0.999878	down	no
Dynll1	3629	3662	4365	3231	4058.19	5285	4287	4175	0.893084	-0.163132	0.25749	0.999878	down	no
Pdcl	479	493	648	456	556.897	528	591	749	0.919289	-0.12141	0.432476	0.999878	down	no
Tmem184b	662	539	582	656	658.933	697	627	875	0.926679	-0.109858	0.526649	0.999878	down	no
Rsph14	0	0	0	0	0.136828	0	1	0	0.568301	-0.815273	0.830864	NA	down	no
Nf2	1331	1186	1510	1405	1404.53	1554	1405	1487	1.01157	0.0166018	0.882082	0.999878	up	no
Cabp7	3	9	2	0	3.23591	5	1	2	1.48279	0.568318	0.647398	NA	up	no
Zmat5	161	110	118	99	124.363	107	146	132	1.05219	0.0734007	0.758253	0.999878	up	no
Ewsr1	4816	4396	5651	4483	5094.77	5728	5471	5370	0.96375	-0.0532692	0.558375	0.999878	down	no
Ap1b1	1571	1844	2231	1800	1945.11	1751	1823	2717	0.984169	-0.0230217	0.899558	0.999878	down	no
Derl3	4	2	10	20	11.0673	15	20	7	0.705877	-0.502511	0.5227	0.999878	down	no
Gstt4	4	2	3	6	4.54595	9	3	5	0.733775	-0.446591	0.585366	NA	down	no
Tbx1	581	579	578	496	621.417	862	744	528	0.865465	-0.208453	0.328332	0.999878	down	no
Gnat2	4	4	6	5	4.41898	2	6	4	1.30723	0.386514	0.620926	NA	up	no
Bcl2l13	1376	1120	1531	1491	1454.72	1737	1524	1459	0.966091	-0.0497687	0.739326	0.999878	down	no
2610028H24Rik	5	0	5	3	2.52988	0	2	3	2.12272	1.08591	0.407677	NA	up	no
Spatc1l	2	1	3	3	2.00714	3	2	0	1.46349	0.549415	0.655129	NA	up	no
Dqx1	50	47	79	51	59.3308	81	72	39	0.963246	-0.0540231	0.86896	0.999878	down	no
Ccl8	722	908	1244	475	878.658	410	731	1797	0.945878	-0.0802738	0.855222	0.999878	down	no
Lnpk	617	464	534	698	598.458	653	698	521	1.02688	0.0382692	0.861245	0.999878	up	no
Prr29	70	47	64	56	57.0622	64	62	36	1.20373	0.26751	0.374615	0.999878	up	no
Tmem8c	447	206	204	380	259.785	183	243	118	1.89551	0.922586	0.0159906	0.94747	up	no
Fam163b	2	1	0	4	1.62948	2	1	1	1.48943	0.574761	0.684581	NA	up	no
Trpm5	0	1	4	4	1.57583	0	1	1	3.68851	1.88304	0.257837	NA	up	no
Ascl2	31	40	80	21	48.5813	54	50	74	0.782619	-0.353617	0.385215	0.999878	down	no
Rarres2	421	473	983	381	574.662	320	403	1153	0.987189	-0.0186014	0.96578	0.999878	down	no
Pttg1ip	1076	1120	1337	1078	1174.75	1047	1081	1540	1.04492	0.0633937	0.685679	0.999878	up	no
Trpm2	16	37	65	32	44.3248	29	23	119	0.727049	-0.459876	0.450253	0.999878	down	no
Ube2g2	1805	1284	1715	1870	1610.06	1646	1725	1199	1.20658	0.270929	0.19436	0.999878	up	no
Mpo	0	4	2	3	1.64037	0	1	1	3.81973	1.93347	0.23203	NA	up	no
Lpo	2	13	2	2	6.19788	10	7	7	0.677169	-0.562413	0.531566	NA	down	no
Met	526	537	801	610	609.726	561	563	702	1.1179	0.160795	0.297987	0.999878	up	no
Slc16a12	40	29	55	25	36.7925	22	22	70	1.08016	0.111246	0.814618	0.999878	up	no
Syn2	59	42	42	57	51.7101	66	50	45	1.03336	0.0473495	0.876003	0.999878	up	no
Elk1	190	210	242	201	230.595	250	236	300	0.889914	-0.168262	0.267373	0.999878	down	no
Nav1	578	679	705	674	664.746	539	584	911	1.08438	0.116872	0.56964	0.999878	up	no
Tnpo1	1942	1928	2492	1882	2105.41	1930	2223	2448	1.03275	0.0464878	0.684176	0.999878	up	no
Myod1	786	439	358	586	613.881	765	942	412	0.852611	-0.230041	0.531787	0.999878	down	no
Otog	9	7	6	8	8.15394	10	10	7	0.923472	-0.11486	0.841311	NA	down	no
Rnmt	736	624	870	680	708.602	609	761	701	1.15927	0.213211	0.100598	0.999878	up	no
Kcnq1	18	12	19	25	20.2377	36	18	14	0.897217	-0.156472	0.747187	0.999878	down	no
Srp14	1750	1188	1663	1511	1552.52	1560	1748	1493	1.05113	0.0719472	0.647738	0.999878	up	no
6330409D20Rik	0	1	2	4	2.39772	4	3	3	0.581557	-0.782007	0.491983	NA	down	no
Cdk9	1109	1109	1443	1055	1188.03	1306	1136	1206	1.06585	0.0920066	0.435732	0.999878	up	no
Tor2a	283	275	390	262	311.621	358	300	333	1.00467	0.00672056	0.96465	0.999878	up	no
Fpgs	473	455	646	411	501.894	595	507	452	1.0471	0.0664041	0.701732	0.999878	up	no
Mkl2	707	641	789	782	747.414	803	739	788	1.03895	0.0551235	0.65901	0.999878	up	no
Cbx5	1530	1221	1593	1305	1454.3	1481	1517	1596	1.01687	0.0241298	0.813609	0.999878	up	no
Apobec3	485	570	719	439	558.369	451	437	852	1.05592	0.0785002	0.761428	0.999878	up	no
St6galnac1	0	0	0	0	0.137438	1	0	0	0.568301	-0.815273	0.830864	NA	down	no
Taf7l	3	0	4	1	1.6668	3	0	1	1.58662	0.665955	0.66326	NA	up	no
Sardh	152	165	187	110	168.383	210	135	234	0.877991	-0.187722	0.446662	0.999878	down	no
Vav2	300	330	409	262	332.412	311	296	441	1.02779	0.0395417	0.835608	0.999878	up	no
Tex15	11	6	10	4	8.8434	9	13	10	0.794881	-0.33119	0.564499	0.999878	down	no
Ppp2cb	779	787	912	828	849.533	936	831	895	1.02953	0.041989	0.711013	0.999878	up	no
G0s2	281	215	214	155	238.62	175	179	475	0.877595	-0.188373	0.609271	0.999878	down	no
Dmap1	474	409	472	494	476.22	536	508	445	1.02958	0.0420587	0.789144	0.999878	up	no
Pla2g12b	1	0	0	0	0.149344	0	0	0	1.82493	0.867839	0.82014	NA	up	no
Mcu	995	652	808	1041	844.837	824	903	665	1.21324	0.278859	0.222698	0.999878	up	no
Oit3	4	3	4	4	4.38264	5	6	5	0.775791	-0.36626	0.622508	NA	down	no
Tex11	2	0	2	0	1.64627	1	6	1	0.396568	-1.33436	0.388527	NA	down	no
Bcr	562	721	989	561	687.844	837	550	627	1.15181	0.203899	0.376924	0.999878	up	no
Fxyd5	742	945	1324	738	928.531	687	741	1408	1.09351	0.128972	0.644214	0.999878	up	no
Kcnd1	37	37	45	28	34.5305	25	26	45	1.27014	0.344984	0.295414	0.999878	up	no
Tfcp2	197	154	198	173	187.03	228	170	196	1.00528	0.0076018	0.9657	0.999878	up	no
Pou6f1	336	280	357	287	341.539	367	406	378	0.904696	-0.144495	0.263916	0.999878	down	no
Ubp1	1426	1375	1773	1364	1512.88	1649	1561	1500	1.03978	0.0562831	0.59824	0.999878	up	no
Nuak2	151	158	268	135	173.37	151	140	228	1.12539	0.170431	0.505745	0.999878	up	no
Ick	334	309	361	325	351.969	378	338	435	0.958844	-0.0606316	0.65045	0.999878	down	no
Sdhb	2737	1760	2079	2409	2297.12	2334	2644	2120	1.05115	0.0719687	0.721033	0.999878	up	no
Cox4i2	15	35	26	20	25.731	29	16	40	0.947386	-0.0779759	0.864112	0.999878	down	no
Snap47	535	382	470	454	484.186	499	555	510	0.975622	-0.0356057	0.818882	0.999878	down	no
Wnt3a	44	55	67	40	65.6791	79	101	82	0.647704	-0.626594	0.0129072	0.875935	down	no
Kdsr	665	560	914	831	832.934	1058	967	901	0.835153	-0.259887	0.14503	0.999878	down	no
Vps4b	1446	1513	2044	1429	1705.69	1621	1705	2323	0.941593	-0.0868241	0.583316	0.999878	down	no
Rps25	10150	9177	12313	9347	10803.7	11712	11488	12084	0.958381	-0.061329	0.452799	0.999878	down	no
Nxf2	2	10	5	0	3.23878	0	5	0	2.80797	1.48953	0.3689	NA	up	no
Taz	1203	922	1119	974	1107.28	1196	1227	1150	0.977013	-0.0335508	0.796446	0.999878	down	no
Kif19a	27	27	33	18	26.9933	17	16	54	1.00793	0.0113943	0.981439	0.999878	up	no
Aldh3a2	1023	1062	1280	915	1055.08	1024	1004	1109	1.12783	0.173547	0.124047	0.999878	up	no
Zmynd10	12	3	8	9	8.15946	15	10	0	1.03833	0.054269	0.954388	NA	up	no
Tmem115	394	373	502	407	441.013	528	440	466	0.964359	-0.0523582	0.699514	0.999878	down	no
Hyal2	553	434	733	714	667.837	907	721	655	0.876704	-0.189838	0.384309	0.999878	down	no
Ifrd2	948	694	984	958	925.973	1209	1031	674	1.01132	0.0162452	0.945754	0.999878	up	no
Hyal1	77	81	142	100	117.753	150	127	163	0.746954	-0.420908	0.0633948	0.999878	down	no
Tusc2	387	262	334	335	336.463	360	411	269	1.0466	0.065705	0.765435	0.999878	up	no
Nprl2	304	222	320	238	286.64	351	306	282	0.949725	-0.0744176	0.663622	0.999878	down	no
Slc38a3	761	409	304	531	499.889	524	613	322	1.14814	0.1993	0.585156	0.999878	up	no
Cacna2d2	81	102	94	54	84.9052	90	96	79	1.03311	0.0469978	0.86106	0.999878	up	no
Rassf1	303	254	400	286	300.51	250	310	315	1.16952	0.225915	0.155224	0.999878	up	no
Epn3	244	295	339	240	338.515	445	383	459	0.718622	-0.476696	0.00261221	0.441807	down	no
Rnf112	14	2	4	3	4.89623	4	5	2	1.71828	0.780965	0.404625	NA	up	no
Slc3a2	1501	1523	1989	1675	1730.58	2061	1679	1755	1.00458	0.00659505	0.961501	0.999878	up	no
Nxf1	3539	3057	3841	2942	3492.43	3974	3879	3358	0.983743	-0.023646	0.853653	0.999878	down	no
Stx5a	1159	1026	1264	1078	1191.36	1306	1258	1300	0.9696	-0.0445381	0.627239	0.999878	down	no
Slc47a1	203	91	98	171	136.884	137	138	113	1.2118	0.277152	0.416338	0.999878	up	no
Pifo	0	0	0	1	0.286537	0	0	1	0.936963	-0.0939359	0.980167	NA	down	no
Tnfrsf13b	100	171	210	118	163.31	57	156	355	0.881705	-0.181632	0.714494	0.999878	down	no
Spire2	19	34	38	34	32.8124	44	22	40	0.978737	-0.0310071	0.935425	0.999878	down	no
Prox1	93	40	52	54	59.0884	66	65	43	1.13475	0.18238	0.61185	0.999878	up	no
2610507B11Rik	3981	3341	4191	3996	3992.49	4139	3918	4512	1.02385	0.0340093	0.752931	0.999878	up	no
AI597479	431	419	516	464	466.136	493	478	474	1.04822	0.067941	0.567743	0.999878	up	no
Tmem86a	379	428	531	488	571.495	751	640	848	0.676823	-0.563149	0.000459436	0.156996	down	no
Optc	11	8	24	12	18.4422	16	22	41	0.570104	-0.810703	0.107028	0.999878	down	no
Tex14	2	1	7	4	2.93522	3	1	3	1.61836	0.69453	0.503697	NA	up	no
Ifi35	315	272	324	271	307.742	329	317	338	0.994806	-0.00751333	0.952271	0.999878	down	no
Rdm1	242	206	253	201	233.138	229	250	261	1.00895	0.0128605	0.926242	0.999878	up	no
Nedd8	1546	1194	1627	1353	1448.45	1497	1519	1454	1.05631	0.0790344	0.492296	0.999878	up	no
Gosr1	724	627	848	656	740.277	775	762	830	0.996164	-0.00554475	0.956235	0.999878	down	no
Mrpl52	1169	1075	1294	1052	1196.6	1410	1206	1214	0.990431	-0.0138718	0.907926	0.999878	down	no
Kansl3	1053	906	1218	1036	1094.12	1163	1183	1148	0.995951	-0.00585265	0.954711	0.999878	down	no
Eya4	748	423	480	766	579.01	493	677	434	1.25592	0.328746	0.265955	0.999878	up	no
Ebf3	204	150	124	156	158.931	186	157	129	1.11997	0.163461	0.539477	0.999878	up	no
Uckl1os	59	45	67	72	58.9677	47	54	70	1.18017	0.238992	0.370218	0.999878	up	no
Myt1	0	0	1	0	0.396029	0	1	1	0.507622	-0.978173	0.724183	NA	down	no
Faf1	1062	937	999	1194	1064.62	1085	1212	951	1.07345	0.10225	0.570709	0.999878	up	no
Gm266	20	12	1	10	10.3937	10	10	8	1.3072	0.386478	0.621389	0.999878	up	no
Tsacc	18	11	20	10	13.7817	13	18	7	1.26513	0.339283	0.509098	0.999878	up	no
Mettl16	483	484	647	545	580.787	697	648	593	0.918708	-0.122321	0.386768	0.999878	down	no
Dazl	2	1	2	6	2.62215	2	5	0	1.3018	0.380507	0.759451	NA	up	no
Apol7a	32	26	38	22	29.7532	38	9	46	1.04991	0.070262	0.888252	0.999878	up	no
Pigyl	400	276	398	354	372.023	389	435	368	0.988452	-0.0167568	0.919308	0.999878	down	no
Rbm25	3474	2974	3631	3481	3464.17	3726	3920	3093	1.04413	0.0622961	0.671632	0.999878	up	no
Psen2	246	257	326	212	244.227	214	181	281	1.27412	0.349506	0.068578	0.999878	up	no
Acaa1b	90	90	94	99	118.209	210	127	126	0.667626	-0.582888	0.0260361	0.999878	down	no
Plcd1	446	440	573	457	514.424	608	531	577	0.922147	-0.116931	0.334131	0.999878	down	no
Fads1	307	285	374	281	331.427	323	254	525	0.940838	-0.0879823	0.71199	0.999878	down	no
Lmbr1	279	254	346	284	310.313	311	318	402	0.933976	-0.0985425	0.490465	0.999878	down	no
Tnfrsf22	146	80	108	185	149.423	150	234	147	0.81412	-0.296687	0.384313	0.999878	down	no
Cars	878	755	858	979	915.137	1071	1051	822	0.977782	-0.0324151	0.860079	0.999878	down	no
Phlda2	3	14	12	10	14.7269	31	15	20	0.490207	-1.02854	0.0697135	0.999878	down	no
Asz1	0	0	0	0	0.258445	0	0	2	0.316077	-1.66165	0.659904	NA	down	no
Wnt2	21	14	16	10	16.0415	5	15	33	0.965012	-0.0513806	0.933012	0.999878	down	no
Gabra1	2	1	0	1	1.15692	1	2	1	0.842735	-0.24685	0.869901	NA	down	no
Grid2ip	20	39	48	15	30.9092	26	24	48	1.02582	0.0367827	0.937183	0.999878	up	no
Kdelr3	252	195	244	181	203.723	130	168	261	1.29787	0.376141	0.12787	0.999878	up	no
1700006E09Rik	0	0	0	2	0.443851	0	0	1	1.61414	0.690767	0.838879	NA	up	no
Apip	247	191	227	207	214.86	149	239	248	1.14009	0.18915	0.379266	0.999878	up	no
Pdhx	737	473	652	745	654.28	633	774	568	1.0927	0.127903	0.55456	0.999878	up	no
Vac14	619	696	701	742	732.803	819	798	766	0.963127	-0.0542018	0.71555	0.999878	down	no
Mcoln2	49	134	295	67	123.939	74	67	208	1.26199	0.335696	0.558566	0.999878	up	no
Slc5a1	106	154	106	92	121.847	132	102	162	0.971128	-0.0422671	0.879031	0.999878	down	no
Akt1s1	1401	1137	1340	1564	1433.02	1796	1618	1182	0.980774	-0.0280077	0.895609	0.999878	down	no
Tbrg1	1010	925	1237	1155	1216.41	1598	1367	1299	0.837991	-0.254994	0.0873925	0.999878	down	no
Panx3	978	381	1152	1296	1184.9	1962	1655	990	0.674148	-0.568864	0.140792	0.999878	down	no
Adssl1	6222	4553	3991	5711	4969.02	4271	5865	3884	1.22035	0.287291	0.254809	0.999878	up	no
Brf1	959	875	1046	946	1025.06	1204	1213	968	0.934049	-0.0984302	0.497757	0.999878	down	no
Vipr2	20	22	20	14	16.6904	15	10	15	1.57816	0.65824	0.12355	0.999878	up	no
Odc1	3954	2812	4340	4292	3743.27	3893	4198	2727	1.17055	0.227184	0.299339	0.999878	up	no
Thg1l	252	194	302	212	244.869	263	255	251	1.02658	0.0378504	0.806261	0.999878	up	no
Adam19	276	201	214	171	211.477	139	195	290	1.15413	0.20681	0.451136	0.999878	up	no
Pabpc4	3039	2276	2645	3927	2999.49	3078	3517	2432	1.09614	0.132438	0.596857	0.999878	up	no
Exoc3l2	246	234	290	234	289.792	430	332	282	0.792199	-0.336065	0.0843976	0.999878	down	no
Zfp296	60	77	109	63	83.9501	95	106	85	0.88589	-0.1748	0.480332	0.999878	down	no
Plin5	38	67	43	70	55.5083	40	74	53	1.09927	0.136545	0.716586	0.999878	up	no
Sugp1	699	640	714	641	682.075	681	751	657	1.0687	0.0958517	0.443036	0.999878	up	no
Dmrtc2	0	0	0	1	0.552587	0	1	2	0.341106	-1.55171	0.537746	NA	down	no
Dhdh	436	335	397	356	365.63	324	389	320	1.22135	0.288478	0.0755093	0.999878	up	no
Zfp790	260	219	278	197	243.418	258	241	262	1.0354	0.0501826	0.733018	0.999878	up	no
Cpb1	0	0	0	0	0.258445	0	0	2	0.316077	-1.66165	0.659904	NA	down	no
Slc25a41	0	0	0	0	0.540926	2	1	1	0.151977	-2.71808	0.261477	NA	down	no
Fsd1	3	0	2	2	1.29689	1	1	0	2.84289	1.50736	0.36296	NA	up	no
Pinlyp	29	54	40	28	42.6485	43	40	67	0.843139	-0.246158	0.492767	0.999878	down	no
Fuz	167	144	174	133	163.857	184	194	158	0.951692	-0.0714336	0.6839	0.999878	down	no
Sptbn4	6	12	19	6	11.0793	13	11	12	0.973465	-0.0387986	0.944553	0.999878	down	no
Pgam1	955	1175	1546	1152	1338.73	1600	1216	1849	0.855934	-0.224428	0.233816	0.999878	down	no
Evi5	594	714	852	624	710.168	661	733	826	1.03802	0.0538361	0.712959	0.999878	up	no
Evi5l	338	300	377	307	366.265	418	414	435	0.863117	-0.212372	0.0623399	0.999878	down	no
Snapc2	270	239	283	303	283.727	315	272	310	1.01416	0.0202904	0.897529	0.999878	up	no
Git1	948	927	1097	1101	1079.9	1256	1063	1204	0.959759	-0.0592558	0.659294	0.999878	down	no
Gltp	1393	2290	2249	1593	2061.31	2058	1941	3050	0.890124	-0.167921	0.480329	0.999878	down	no
Bnip2	1794	1658	2034	1616	1775.62	1625	1755	2007	1.09231	0.127384	0.208254	0.999878	up	no
Ccnt1	779	695	972	796	810.485	838	814	808	1.08712	0.120508	0.280707	0.999878	up	no
Scarf2	386	291	303	247	292.08	204	256	359	1.25054	0.322554	0.173865	0.999878	up	no
4930579F01Rik	0	0	0	1	0.43097	0	2	0	0.496151	-1.01115	0.764339	NA	down	no
Brms1l	458	374	465	366	419.492	409	422	457	1.06856	0.0956745	0.444916	0.999878	up	no
Med15	807	866	1032	890	924.409	886	999	1023	1.02456	0.0350039	0.763109	0.999878	up	no
Dhdds	505	465	603	545	559.629	649	559	617	0.960282	-0.0584705	0.64235	0.999878	down	no
Aim1l	284	252	459	279	349.789	478	352	383	0.857063	-0.222527	0.285129	0.999878	down	no
Ubxn11	43	36	29	41	41.0491	54	46	38	0.900096	-0.15185	0.633397	0.999878	down	no
Mogat1	7	5	7	3	5.36868	4	5	7	1.13513	0.182863	0.795161	NA	up	no
Tex22	2	1	1	0	0.726101	0	1	0	3.06583	1.61628	0.446705	NA	up	no
Wnt8a	4	0	1	1	1.56181	1	3	1	0.985589	-0.0209423	0.988323	NA	down	no
Tjap1	898	675	789	810	780.088	828	776	678	1.15205	0.2042	0.21775	0.999878	up	no
Ehf	290	404	422	343	406.185	528	415	463	0.860119	-0.217392	0.242962	0.999878	down	no
Nanog	2	0	1	0	0.428668	0	0	0	4.35972	2.12424	0.525901	NA	up	no
Rpl15	8753	8015	10807	8248	9411.14	9927	9770	10937	0.965541	-0.0505901	0.550388	0.999878	down	no
Tmem167	929	872	1130	934	1009.06	1029	1091	1128	0.984039	-0.0232129	0.805323	0.999878	down	no
Steap4	1072	1143	2134	930	1353.18	1344	1004	2041	0.982513	-0.0254512	0.930646	0.999878	down	no
Mplkip	198	188	253	198	216.141	201	252	234	1.00611	0.00878386	0.954354	0.999878	up	no
Kif11	264	277	372	298	316.8	296	330	401	0.976045	-0.0349801	0.823694	0.999878	down	no
Rpa3	295	222	329	320	305.883	319	331	340	0.974157	-0.0377735	0.813547	0.999878	down	no
Mlkl	211	235	269	207	231.771	200	210	300	1.07918	0.109933	0.551765	0.999878	up	no
Tnpo3	897	795	1058	897	947.461	924	1008	1101	0.995139	-0.00702997	0.947075	0.999878	down	no
Ttll5	165	169	228	190	194.405	206	203	209	1.00524	0.00753294	0.960703	0.999878	up	no
Zfp715	507	396	589	511	520.023	541	581	541	0.993482	-0.00943465	0.945469	0.999878	down	no
Retn	226	215	346	46	189.659	103	80	341	1.30658	0.385796	0.515608	0.999878	up	no
Acpt	0	0	0	0	0.137438	1	0	0	0.568301	-0.815273	0.830864	NA	down	no
Cdh23	40	28	17	27	28.0057	29	32	21	1.14267	0.192408	0.645224	0.999878	up	no
Rps5	12400	11531	15220	11236	13121.7	13894	13889	14410	0.985091	-0.0216715	0.798455	0.999878	down	no
Podnl1	9	5	3	7	6.72751	5	10	8	0.875799	-0.191328	0.778934	NA	down	no
Adgrl1	662	562	584	618	656.921	914	717	549	0.921972	-0.117206	0.594496	0.999878	down	no
Amotl1	4889	2813	3919	4318	3920.14	3983	4028	3490	1.14741	0.198377	0.336359	0.999878	up	no
2200002J24Rik	1	0	1	0	0.545984	1	0	1	0.821236	-0.284131	0.899937	NA	down	no
Etv5	436	360	556	436	441.601	458	338	531	1.11284	0.154242	0.399808	0.999878	up	no
Tmem190	7	8	8	4	7.62375	10	7	10	0.827615	-0.272968	0.643803	NA	down	no
Gfod2	154	129	145	162	156.998	193	158	161	0.956924	-0.0635244	0.741028	0.999878	down	no
Enkd1	100	78	109	90	111.612	161	149	103	0.750575	-0.413931	0.0782703	0.999878	down	no
4933405L10Rik	2	1	1	2	1.57344	1	2	2	1.00325	0.00468405	0.996985	NA	up	no
Atp6v0d1	1114	1191	1317	1114	1235.54	1234	1245	1482	0.993301	-0.00969662	0.931785	0.999878	down	no
Ptprs	2186	1712	2229	1979	2318.28	3165	2813	2290	0.808305	-0.307028	0.0646845	0.999878	down	no
Slc41a1	788	730	981	863	840.172	983	831	721	1.09287	0.128128	0.435624	0.999878	up	no
Fer1l4	2	0	0	0	0.968837	2	1	2	0.337527	-1.56692	0.407687	NA	down	no
4931406B18Rik	2	1	1	0	1.11438	1	0	3	0.837434	-0.255953	0.878526	NA	down	no
Iglon5	34	9	18	16	18.9074	16	21	19	1.13524	0.182993	0.712771	0.999878	up	no
Igf2bp1	0	2	0	0	0.579656	0	0	2	0.894056	-0.161563	0.959495	NA	down	no
B4galnt2	7	5	2	4	7.47616	17	10	8	0.429301	-1.21994	0.0758263	NA	down	no
Zfp651	1006	688	793	1292	975.727	952	1172	909	1.04054	0.0573277	0.827951	0.999878	up	no
Nelfb	802	743	929	861	891.993	1071	930	946	0.936439	-0.0947427	0.452636	0.999878	down	no
Card14	323	338	740	779	543.037	587	577	481	1.08658	0.119797	0.71811	0.999878	up	no
Tmem175	249	240	286	232	264.059	230	300	325	0.976849	-0.0337927	0.831446	0.999878	down	no
Bcas1	52	35	58	35	58.6175	126	52	60	0.617419	-0.695679	0.0671269	0.999878	down	no
Tango2	146	128	150	115	120.567	54	83	169	1.47447	0.560199	0.104606	0.999878	up	no
Aldh1a2	6	10	8	8	10.73	13	18	13	0.604299	-0.726667	0.155925	0.999878	down	no
Ndufs2	6699	4564	5483	5598	5435	5274	5833	4529	1.18351	0.243072	0.183548	0.999878	up	no
Atraid	652	490	663	553	587.135	497	601	676	1.10097	0.138774	0.351581	0.999878	up	no
Cad	486	485	629	588	590.098	743	600	628	0.917846	-0.123677	0.428424	0.999878	down	no
Lypd8	0	1	0	0	0.160606	0	0	0	1.82493	0.867839	0.82014	NA	up	no
Sh3bp5l	479	429	533	493	523.264	594	569	592	0.912793	-0.13164	0.248029	0.999878	down	no
Atad1	1559	1057	1570	1468	1429.78	1384	1490	1533	1.06086	0.0852311	0.570661	0.999878	up	no
Pten	1615	1719	2140	1518	1791.37	1681	1721	2249	1.02447	0.0348707	0.805397	0.999878	up	no
Pea15a	1339	1460	1419	1410	1478.03	1385	1511	1859	0.988987	-0.0159762	0.914158	0.999878	down	no
Timm23	2098	1508	1874	2063	1928.67	1980	2292	1697	1.04682	0.066018	0.727579	0.999878	up	no
Tnfaip8l2	173	272	301	139	231.449	96	221	445	0.969538	-0.0446306	0.92066	0.999878	down	no
Trnt1	745	612	758	615	687.255	619	718	767	1.07492	0.104226	0.406323	0.999878	up	no
Ly6g6e	65	38	71	53	66.6559	75	64	110	0.753071	-0.409142	0.146997	0.999878	down	no
Ehmt2	1771	1910	2348	1828	2056.33	2286	2123	2226	0.978428	-0.0314623	0.771004	0.999878	down	no
Elof1	622	551	780	588	668.788	725	719	739	0.959564	-0.0595493	0.585309	0.999878	down	no
Med16	442	395	421	409	428.518	453	394	494	1.03454	0.0489911	0.727499	0.999878	up	no
St3gal1	603	645	815	624	650.984	572	516	805	1.17772	0.236001	0.174437	0.999878	up	no
Tmem259	1908	1585	1922	1882	1951.74	2496	2168	1754	0.939656	-0.0897961	0.606528	0.999878	down	no
Rnf170	508	380	441	399	451.301	471	523	449	0.991836	-0.0118267	0.941023	0.999878	down	no
Clip3	144	115	116	105	124.311	89	110	197	1.01624	0.0232364	0.936779	0.999878	up	no
Thap8	1	3	5	0	1.79795	0	0	4	1.85162	0.888787	0.614831	NA	up	no
Myl2	25	3	13	19	14.2781	16	11	13	1.2399	0.310221	0.626277	0.999878	up	no
Dedd	74	52	82	45	65.0371	86	58	63	1.00157	0.00226493	0.99355	0.999878	up	no
Mcemp1	43	49	86	40	54.0585	27	31	111	1.06829	0.0953001	0.848939	0.999878	up	no
Nit1	490	415	472	436	502.207	597	591	538	0.870287	-0.200437	0.136019	0.999878	down	no
Pax5	0	1	3	0	1.72876	0	2	7	0.358117	-1.4815	0.398411	NA	down	no
Prdm15	338	317	380	386	354.494	405	353	302	1.10942	0.149805	0.396275	0.999878	up	no
Rnf168	320	319	440	371	384.4	433	385	446	0.94792	-0.0771624	0.580791	0.999878	down	no
Tctex1d2	152	129	151	129	141.744	130	148	157	1.06937	0.0967598	0.560023	0.999878	up	no
Chp1	2015	1921	2647	2352	2290.26	2299	2398	2497	1.02681	0.0381686	0.747744	0.999878	up	no
Sval2	9	19	15	23	15.9018	15	17	12	1.25332	0.325759	0.506365	0.999878	up	no
Trpv4	318	315	327	217	319.923	357	305	421	0.902201	-0.148479	0.438809	0.999878	down	no
Klhl3	22	10	16	20	19.081	27	11	29	0.845062	-0.242871	0.616169	0.999878	down	no
Tvp23b	345	295	390	301	352.18	356	334	469	0.951424	-0.0718395	0.639959	0.999878	down	no
Dnajc7	1829	1403	1915	1624	1708.82	1751	1932	1555	1.0656	0.0916723	0.524455	0.999878	up	no
Zfp385c	38	8	13	24	17.4793	11	24	2	1.84709	0.885251	0.258476	0.999878	up	no
Cacybp	1730	1325	1722	1781	1721.79	1954	1980	1603	0.979606	-0.0297271	0.858752	0.999878	down	no
Cluap1	143	136	135	155	146.569	182	151	122	1.03852	0.0545303	0.808645	0.999878	up	no
Zswim7	271	164	200	194	207.306	197	244	182	1.10147	0.139436	0.544314	0.999878	up	no
Pigl	95	117	129	99	121.38	160	130	126	0.87411	-0.194113	0.341087	0.999878	down	no
Ndufa2	1844	1184	1502	1362	1463.29	1395	1657	1314	1.1157	0.157945	0.398269	0.999878	up	no
Pam16	243	178	190	175	195.538	227	196	158	1.11985	0.16331	0.462659	0.999878	up	no
Glis2	219	177	210	185	197.443	157	160	282	1.10201	0.140136	0.55041	0.999878	up	no
Cox6c	4802	3579	3985	3885	4129.65	4087	4843	3747	1.06276	0.0878209	0.609996	0.999878	up	no
Bicc1	427	426	607	318	420.028	276	378	536	1.23242	0.301492	0.227726	0.999878	up	no
Ube2z	1318	1310	1748	1452	1472.14	1610	1421	1498	1.06229	0.0871731	0.461965	0.999878	up	no
Gip	0	0	0	0	0.136828	0	1	0	0.568301	-0.815273	0.830864	NA	down	no
Tmem87b	1002	957	1387	853	1082.96	1109	1055	1303	0.996471	-0.00510098	0.972165	0.999878	down	no
Anapc1	1390	1350	1698	1325	1498.05	1465	1485	1857	0.993209	-0.00983038	0.931527	0.999878	down	no
Mertk	329	573	488	271	408.736	233	358	623	1.14763	0.198654	0.580626	0.999878	up	no
Tsg101	1455	1081	1343	1293	1321.04	1370	1475	1254	1.04439	0.0626587	0.674019	0.999878	up	no
Hps5	604	565	754	517	649.248	753	634	764	0.935499	-0.0961919	0.466083	0.999878	down	no
Map3k4	650	577	721	723	732.805	803	834	860	0.887385	-0.172369	0.168516	0.999878	down	no
Piezo1	1532	1566	1969	1986	1739.73	1877	1403	1866	1.13799	0.186493	0.273329	0.999878	up	no
Blk	3	4	5	3	6.28309	19	5	6	0.409419	-1.28835	0.0976489	NA	down	no
Rnf166	525	524	647	525	566.679	594	554	619	1.04007	0.056677	0.596652	0.999878	up	no
Ankrd28	894	721	993	961	880.905	832	884	898	1.1304	0.176837	0.181323	0.999878	up	no
Ankrd52	1067	978	1327	1226	1170.31	1093	1208	1339	1.04658	0.0656857	0.61286	0.999878	up	no
Pkd2l2	150	146	160	132	153.929	143	181	171	0.984933	-0.0219027	0.897185	0.999878	down	no
Srp19	1027	792	971	982	974.644	1057	1134	874	1.01834	0.0262257	0.876384	0.999878	up	no
Clec4f	3	0	0	0	0.448033	0	0	0	4.52865	2.17908	0.563379	NA	up	no
Klra17	3	10	12	6	7.71413	3	4	17	1.07923	0.109996	0.890515	NA	up	no
Wdfy2	105	191	223	119	157.274	109	106	261	1.11561	0.157833	0.675959	0.999878	up	no
Rbsn	469	433	611	448	507.9	475	528	626	0.994289	-0.00826344	0.951787	0.999878	down	no
Mrps25	461	335	457	400	432.395	504	447	441	0.980662	-0.0281721	0.851183	0.999878	down	no
Dguok	317	357	410	366	384	382	430	442	0.959194	-0.0601059	0.661822	0.999878	down	no
Camta1	1302	996	1411	1138	1292.77	1383	1614	1277	0.933699	-0.0989712	0.505865	0.999878	down	no
Csf1	772	786	796	974	920.739	753	881	1536	0.884068	-0.17777	0.490216	0.999878	down	no
Strip1	804	882	1062	808	931.332	1118	932	954	0.97716	-0.0333336	0.8099	0.999878	down	no
Kif1a	19	67	61	24	48.5368	57	37	80	0.816355	-0.292731	0.55093	0.999878	down	no
Slc25a11	1879	1263	1726	1768	1744.25	1879	1967	1787	0.975143	-0.0363142	0.825252	0.999878	down	no
Chrne	75	34	40	41	41.9805	29	50	22	1.55457	0.636516	0.135193	0.999878	up	no
Cmc2	269	190	211	250	251.538	306	297	243	0.903095	-0.14705	0.484926	0.999878	down	no
Chfr	576	542	732	576	643.748	674	731	714	0.945003	-0.0816091	0.456092	0.999878	down	no
Ceacam16	2	4	10	3	3.66487	3	3	1	2.17512	1.12109	0.248609	NA	up	no
Hoxa2	54	42	50	36	48.7406	46	60	56	0.929553	-0.105392	0.688899	0.999878	down	no
Ankrd53	5	10	6	0	4.35072	3	4	2	1.93061	0.949059	0.361127	NA	up	no
Tex261	1397	1187	1682	1460	1578.88	1983	1753	1694	0.869393	-0.20192	0.129937	0.999878	down	no
Fam120b	680	626	701	586	654.224	653	677	669	1.07498	0.104306	0.347192	0.999878	up	no
Tbp	449	431	499	345	445.852	503	438	475	1.00607	0.00873421	0.952157	0.999878	up	no
Psmb1	3416	2832	3529	3180	3387.09	3651	3764	3454	0.986224	-0.0200127	0.855736	0.999878	down	no
Dll1	517	358	446	332	433.483	483	520	395	0.974363	-0.0374689	0.852318	0.999878	down	no
Nol3	1476	831	1031	1337	1176.68	1259	1503	772	1.09455	0.130336	0.662159	0.999878	up	no
Fhod1	895	570	801	894	814.54	929	892	734	1.02294	0.0327187	0.874253	0.999878	up	no
Plekhg4	23	16	14	20	16.7681	21	9	13	1.4156	0.501417	0.293517	0.999878	up	no
Slc9a5	123	66	120	129	118.478	156	136	105	0.908018	-0.139207	0.621269	0.999878	down	no
Elmo3	331	293	448	339	392.905	525	444	402	0.844908	-0.243134	0.152395	0.999878	down	no
Stc1	26	36	31	57	35.1531	42	17	34	1.35645	0.439838	0.324069	0.999878	up	no
4931428F04Rik	65	52	59	55	65.8748	78	81	75	0.818033	-0.28977	0.190615	0.999878	down	no
Tppp3	1023	826	1350	1082	919.296	695	779	666	1.64325	0.71655	4.33216e-06	0.00725377	up	yes
Msh3	417	331	458	301	389.594	394	449	400	0.997621	-0.00343639	0.982587	0.999878	down	no
Adamts13	2	0	0	1	1.52203	3	1	4	0.316317	-1.66056	0.27044	NA	down	no
Tmem208	613	460	635	495	575.573	598	707	548	0.978959	-0.0306796	0.84954	0.999878	down	no
E2f4	1057	820	1088	1352	1126.96	1272	1362	945	0.998848	-0.00166252	0.994228	0.999878	down	no
Surf4	3047	2394	3281	3521	3140.86	3243	3417	3155	1.03328	0.0472377	0.766321	0.999878	up	no
Surf2	475	398	451	408	452.1	543	478	421	0.993916	-0.00880349	0.956343	0.999878	down	no
Dnajb9	612	469	611	697	629.028	630	806	591	0.97653	-0.0342631	0.865293	0.999878	down	no
Naf1	226	242	311	272	272.356	339	258	268	1.0033	0.00475892	0.978766	0.999878	up	no
Yes1	507	535	585	518	565.912	635	579	621	0.969707	-0.0443794	0.706801	0.999878	down	no
Ppp1cb	5514	4273	5583	5412	5285.47	5295	5860	5178	1.05297	0.0744626	0.579394	0.999878	up	no
Gorasp2	1476	1196	1500	1532	1474.78	1641	1670	1333	1.0161	0.0230494	0.88696	0.999878	up	no
Tsen15	276	220	258	263	259.626	293	296	212	1.05029	0.070793	0.723183	0.999878	up	no
Efr3a	1256	1082	1513	1340	1482.13	1947	1704	1645	0.808465	-0.306742	0.0247997	0.999878	down	no
Trappc2l	568	465	495	446	505.9	469	593	513	1.04041	0.0571498	0.72493	0.999878	up	no
Acsf3	288	217	268	273	268.197	321	282	231	1.03726	0.0527785	0.787026	0.999878	up	no
Ddx19a	600	642	741	597	670.579	711	691	738	0.998395	-0.002318	0.983021	0.999878	down	no
Galns	221	204	271	224	221.266	170	191	275	1.20083	0.264037	0.164862	0.999878	up	no
Gata2	68	105	67	113	84.4216	91	59	80	1.29456	0.37246	0.258849	0.999878	up	no
C8g	36	36	40	19	35.553	38	34	49	0.895617	-0.159047	0.631026	0.999878	down	no
Entpd2	63	97	113	49	87.5355	89	103	107	0.886008	-0.174609	0.553052	0.999878	down	no
Rabl6	1577	1480	1678	1799	1702.16	1984	1823	1592	1.00393	0.00565324	0.971448	0.999878	up	no
Ptgds	72	124	75	71	85.2223	75	94	81	1.14757	0.198584	0.517392	0.999878	up	no
Edf1	2137	1727	2119	2005	2131.01	2490	2383	2131	0.943696	-0.0836065	0.531709	0.999878	down	no
Clic3	173	316	272	189	277.663	284	260	475	0.780866	-0.356854	0.227853	0.999878	down	no
Npdc1	778	724	858	623	757.148	811	752	780	1.05206	0.0732225	0.547604	0.999878	up	no
Fbxw5	990	863	889	986	953.136	1054	962	925	1.0548	0.0769645	0.615951	0.999878	up	no
Slc25a13	224	226	322	173	229.662	283	170	222	1.14715	0.19806	0.408491	0.999878	up	no
Ube2i	2074	2079	2709	1880	2315.93	2542	2464	2615	0.945697	-0.0805504	0.454086	0.999878	down	no
Tsr3	372	282	360	302	357.605	407	447	351	0.901278	-0.149956	0.366382	0.999878	down	no
Unkl	127	148	180	124	158.505	170	171	202	0.881732	-0.181588	0.295773	0.999878	down	no
Lrrk1	544	630	687	534	618.655	563	576	826	1.01432	0.0205121	0.905886	0.999878	up	no
Aldh1a3	49	57	68	39	51.0806	37	44	66	1.20044	0.263559	0.376761	0.999878	up	no
Actn1	2164	2727	2982	2498	2706	3368	2494	2787	0.993118	-0.00996308	0.953336	0.999878	down	no
Sirt2	1558	1420	1674	1449	1541.55	1473	1572	1685	1.06972	0.0972265	0.285667	0.999878	up	no
Hnrnpl	4941	4457	5361	4798	5056.93	5700	5299	4977	1.01275	0.0182796	0.869106	0.999878	up	no
Nolc1	1192	1079	1462	1262	1255.24	1554	1213	1051	1.0769	0.106881	0.551401	0.999878	up	no
Casd1	747	466	623	609	628.06	628	711	629	1.02838	0.0403774	0.824207	0.999878	up	no
Cnksr3	167	145	168	150	159.611	159	157	175	1.0642	0.0897667	0.559909	0.999878	up	no
Mtmr1	851	743	1040	879	917.335	954	987	1016	0.981267	-0.0272816	0.799887	0.999878	down	no
Hmgb3	286	243	328	319	311.936	359	345	316	0.953135	-0.0692474	0.657646	0.999878	down	no
Map2	163	276	205	162	227.818	145	169	495	0.845953	-0.24135	0.566116	0.999878	down	no
Cyp2j9	66	74	75	42	81.7254	68	107	152	0.654423	-0.611705	0.0582345	0.999878	down	no
Abca1	3128	3234	3856	3244	3375.97	2968	3012	4317	1.08748	0.120995	0.427589	0.999878	up	no
Nipsnap3b	332	327	437	342	387.467	384	442	476	0.913047	-0.131239	0.319044	0.999878	down	no
Lage3	574	405	582	458	524.641	536	615	529	0.99021	-0.0141937	0.926839	0.999878	down	no
Ubl4a	1260	869	1149	1166	1147.17	1255	1296	1059	1.01797	0.0256976	0.883009	0.999878	up	no
Gdi1	1940	1805	2306	1737	2065.27	2375	2221	2185	0.947358	-0.0780187	0.44981	0.999878	down	no
Sash1	564	900	1029	637	781.699	551	600	1247	1.08791	0.121564	0.697336	0.999878	up	no
Gadd45b	512	482	554	317	469.117	407	433	605	1.06949	0.0969263	0.652987	0.999878	up	no
Slamf6	7	15	10	6	9.76796	5	3	23	1.0427	0.0603224	0.937875	0.999878	up	no
Slamf1	2	1	7	4	3.32988	2	3	5	1.13787	0.186338	0.845536	NA	up	no
Zdhhc12	133	113	166	131	141.254	154	165	134	0.986837	-0.019116	0.915998	0.999878	down	no
Endog	183	121	144	167	147.606	147	168	98	1.23225	0.301293	0.263899	0.999878	up	no
Cybb	244	542	541	187	416.072	125	228	1118	0.868083	-0.204095	0.806514	0.999878	down	no
Golga7	1063	928	1238	924	1087.26	1165	1185	1168	0.973689	-0.0384663	0.704835	0.999878	down	no
Xk	180	93	81	248	143.109	121	166	96	1.32331	0.404152	0.355974	0.999878	up	no
Pcolce2	78	145	132	79	112.371	84	84	192	1.01026	0.0147276	0.968474	0.999878	up	no
Cd48	116	229	236	95	171.35	73	113	357	1.0438	0.061847	0.904152	0.999878	up	no
Clpx	1147	863	1307	1141	1164.29	1189	1265	1304	0.979284	-0.0302004	0.818479	0.999878	down	no
Trabd	950	851	1066	1003	1023.55	1204	1145	979	0.961107	-0.0572315	0.688629	0.999878	down	no
Mov10l1	4	0	1	1	1.28816	1	1	1	1.65	0.72247	0.640739	NA	up	no
Dennd6b	367	267	338	338	341.183	394	387	304	0.998161	-0.0026552	0.988645	0.999878	down	no
Cd83	50	71	87	18	51.7356	30	51	59	1.32321	0.404038	0.394202	0.999878	up	no
Ace2	146	101	170	185	192.992	286	201	286	0.6449	-0.632853	0.00919488	0.773663	down	no
Gzmb	4	18	19	4	13.5302	5	7	41	0.710893	-0.492296	0.571091	0.999878	down	no
Gzmf	1	0	0	0	0.149344	0	0	0	1.82493	0.867839	0.82014	NA	up	no
C4a	29	26	27	31	32.1176	48	30	35	0.830445	-0.268043	0.412776	0.999878	down	no
Ager	47	36	40	39	37.5734	35	30	35	1.34483	0.427427	0.134227	0.999878	up	no
Atf6b	573	647	718	628	691.776	824	644	842	0.922444	-0.116466	0.431745	0.999878	down	no
Egfl8	21	33	40	23	33.651	39	41	42	0.790691	-0.338815	0.28782	0.999878	down	no
Notch4	232	184	168	283	228.535	293	180	256	0.998414	-0.00228976	0.993559	0.999878	down	no
Ppt2	151	118	149	175	156.062	202	149	151	0.979532	-0.0298352	0.894844	0.999878	down	no
Prrt1	15	19	28	20	19.8829	23	16	19	1.16402	0.219117	0.574165	0.999878	up	no
Rnf5	354	271	415	315	373.398	509	380	399	0.864719	-0.209696	0.232451	0.999878	down	no
Fam163a	0	0	0	1	0.157314	0	0	0	1.82493	0.867839	0.82014	NA	up	no
Cacfd1	623	486	608	616	606.478	702	631	593	1.00313	0.00450884	0.97668	0.999878	up	no
Hivep2	1117	939	1379	865	991.371	913	844	909	1.32502	0.40601	0.00355936	0.522789	up	no
Arnt	1218	1304	1513	1328	1328.61	1289	1269	1400	1.12385	0.168454	0.107322	0.999878	up	no
Itga2	66	90	165	61	92.8788	69	68	145	1.10745	0.147247	0.704457	0.999878	up	no
Mocs2	1207	813	1199	1056	1213.61	1469	1516	1327	0.817283	-0.291092	0.064324	0.999878	down	no
Nat9	308	255	292	300	307.809	348	341	319	0.950646	-0.0730193	0.62859	0.999878	down	no
Lpl	3235	4695	4909	4362	4322.04	3516	3687	5981	1.09109	0.125776	0.584191	0.999878	up	no
Atp6v0e	1270	1114	1513	1098	1331.53	1439	1390	1591	0.932727	-0.100473	0.332372	0.999878	down	no
Zfp318	629	531	688	651	625.379	623	671	595	1.09433	0.130053	0.327058	0.999878	up	no
Ttbk1	1	1	1	2	1.57736	3	3	0	0.687206	-0.541185	0.692759	NA	down	no
Srf	1170	1002	1032	1201	1099.47	1188	1175	903	1.12084	0.164583	0.382252	0.999878	up	no
Gata3	1123	984	1185	967	1238.63	1762	1414	1324	0.781184	-0.356266	0.020472	0.999878	down	no
Lama5	2407	2333	2929	2412	2662.84	3223	2818	2631	0.959178	-0.0601297	0.63489	0.999878	down	no
Steap1	36	18	88	46	43.6022	34	30	61	1.21627	0.282458	0.554231	0.999878	up	no
Steap2	135	133	258	131	155.389	112	137	198	1.20263	0.266189	0.335765	0.999878	up	no
Hspa8	25623	21257	26486	25959	25341.7	28177	28029	22186	1.04734	0.066731	0.6685	0.999878	up	no
Serac1	141	134	156	157	146.548	136	134	170	1.11122	0.15215	0.384052	0.999878	up	no
Awat1	518	301	800	897	785.228	1378	1045	635	0.671135	-0.575326	0.131214	0.999878	down	no
Pdzd11	411	328	440	446	439.6	489	520	463	0.913577	-0.130402	0.400469	0.999878	down	no
Psma2	2245	1740	2352	2121	2188.73	2310	2409	2225	1.00644	0.00926797	0.939393	0.999878	up	no
Mrpl32	724	575	702	690	697.922	706	774	733	1.00835	0.0120013	0.927297	0.999878	up	no
Setdb1	926	912	1199	928	1020.76	1066	1105	1056	1.01368	0.0196003	0.852958	0.999878	up	no
Anxa9	36	144	138	40	124.551	37	41	473	0.550634	-0.860834	0.42155	0.999878	down	no
Arnt2	29	42	46	17	38.6666	40	34	68	0.781505	-0.355673	0.37893	0.999878	down	no
Prune1	929	601	1008	901	831.913	780	949	672	1.1767	0.234746	0.254074	0.999878	up	no
Cers2	948	1024	1272	980	1092.64	1086	980	1422	1.00429	0.00617784	0.967834	0.999878	up	no
Capza2	3545	3218	3873	3252	3440.58	2820	3514	3954	1.12072	0.16442	0.208188	0.999878	up	no
Plekho1	1031	849	949	1009	971.282	813	1088	1070	1.07599	0.105663	0.517755	0.999878	up	no
Vps45	302	224	295	254	289.302	297	332	338	0.920098	-0.12014	0.407796	0.999878	down	no
Prpf3	540	463	655	527	556.577	606	606	521	1.03815	0.0540181	0.695455	0.999878	up	no
Anp32e	1884	1488	1896	1927	1846.9	2059	1967	1740	1.03279	0.0465512	0.756584	0.999878	up	no
Aph1a	531	561	780	571	637.987	644	638	786	0.975306	-0.0360733	0.797633	0.999878	down	no
Tab2	1937	1749	2203	1967	2013.87	1944	2192	2173	1.03129	0.0444439	0.654625	0.999878	up	no
Ppil4	653	665	885	693	736.662	738	761	795	1.04247	0.0599997	0.591401	0.999878	up	no
Cnih1	1433	1072	1456	1305	1355.43	1529	1431	1306	1.01898	0.027132	0.847471	0.999878	up	no
Eps8	451	726	1034	391	642.368	346	568	1062	1.08533	0.118139	0.764148	0.999878	up	no
Med22	765	727	1067	681	857.535	1038	818	976	0.939799	-0.0895757	0.560793	0.999878	down	no
Surf1	573	475	649	492	568.302	588	614	618	0.992526	-0.0108238	0.923582	0.999878	down	no
Med28	717	663	880	750	796.839	852	890	867	0.953304	-0.0689925	0.517572	0.999878	down	no
Qdpr	390	309	397	364	377.495	404	431	358	1.0114	0.0163475	0.913928	0.999878	up	no
Gnrh1	62	53	93	45	58.7352	55	54	53	1.2767	0.352417	0.190579	0.999878	up	no
Tnr	3	3	1	4	2.62406	0	4	3	1.33676	0.418737	0.715748	NA	up	no
Sqstm1	9524	7146	8510	10527	8722.95	7706	10358	7076	1.17943	0.238089	0.272632	0.999878	up	no
Nfe2l2	1927	1953	2503	1934	2055.79	2042	1897	2202	1.11952	0.162875	0.105045	0.999878	up	no
Rxrg	149	115	106	136	117.889	81	133	98	1.35388	0.437098	0.101896	0.999878	up	no
Rxra	2322	2242	2959	2466	2686.54	3072	2910	2993	0.91924	-0.121487	0.218296	0.999878	down	no
Adamtsl4	640	660	793	757	645.562	478	581	593	1.43226	0.518292	0.000244282	0.102257	up	no
Fcrls	357	344	379	297	383.094	204	335	810	0.858959	-0.219338	0.567717	0.999878	down	no
Cd5l	15	96	34	23	47.7934	13	37	118	0.870136	-0.200687	0.792948	0.999878	down	no
Prpsap1	583	534	744	583	672.448	874	725	711	0.871047	-0.199177	0.163924	0.999878	down	no
Fam184b	5	7	8	9	5.67392	3	4	3	2.40619	1.26675	0.0818812	NA	up	no
Ncapg	241	194	267	203	246.693	286	247	308	0.889215	-0.169396	0.252298	0.999878	down	no
Lcorl	260	277	344	291	303.426	295	294	378	1.00523	0.00752513	0.959978	0.999878	up	no
Lta4h	769	756	950	743	852.256	886	909	1002	0.951738	-0.0713629	0.468015	0.999878	down	no
Amdhd1	6	3	4	3	5.18655	7	6	8	0.631087	-0.664089	0.346283	NA	down	no
Dstn	4963	5440	7377	4925	6160.8	6824	5849	8312	0.893029	-0.163221	0.307088	0.999878	down	no
H2afy	1735	1832	2287	1682	1951.64	2070	1957	2199	1.00006	8.33455e-05	0.999377	0.999878	up	no
Gtf2ird2	198	142	177	178	179.771	185	210	172	1.01502	0.0215043	0.908993	0.999878	up	no
Bola1	476	376	417	421	435.891	446	551	366	1.02684	0.0382162	0.84965	0.999878	up	no
Gatsl2	1941	1410	1467	2056	1753.05	1904	2036	1411	1.06946	0.0968849	0.684376	0.999878	up	no
Fcgr1	290	627	783	264	508.648	169	341	1172	0.97355	-0.0386732	0.958615	0.999878	down	no
Ncf1	390	691	843	435	556.741	242	424	915	1.24283	0.313632	0.444899	0.999878	up	no
Wnt11	68	55	50	39	51.2071	42	49	55	1.20861	0.273343	0.343072	0.999878	up	no
Adss	953	992	1322	945	1061.99	1061	1042	1172	1.06111	0.0855738	0.462872	0.999878	up	no
1700016C15Rik	6	3	2	7	4.64885	3	10	1	1.07282	0.10141	0.916185	NA	up	no
Il17rb	90	64	74	60	76.7389	97	96	58	0.945588	-0.0807159	0.778134	0.999878	down	no
Cacna1d	49	75	80	60	75.1699	49	55	168	0.816286	-0.292853	0.501105	0.999878	down	no
Chdh	721	676	1029	656	901.519	1229	1143	952	0.758569	-0.398648	0.0196353	0.999878	down	no
Actr8	571	507	571	560	559.219	534	586	593	1.07131	0.0993697	0.415893	0.999878	up	no
Lrrc27	27	25	24	17	21.6228	21	15	22	1.33142	0.41297	0.275417	0.999878	up	no
Stk32c	9	15	5	7	8.98181	6	9	11	1.17353	0.230851	0.714527	0.999878	up	no
Fnta	1576	1190	1566	1533	1551.58	1674	1780	1600	0.960351	-0.0583661	0.676588	0.999878	down	no
Skiv2l2	971	803	1150	955	975.254	910	997	1084	1.07165	0.099838	0.391067	0.999878	up	no
Lbp	368	411	768	203	380.107	230	189	541	1.4882	0.573572	0.181008	0.999878	up	no
Celsr1	681	794	1118	562	845.861	1047	826	975	0.907102	-0.140664	0.499623	0.999878	down	no
Fli1	291	318	327	311	307.49	210	240	463	1.14668	0.197466	0.464061	0.999878	up	no
Stard13	260	259	247	250	258.44	262	240	292	1.06689	0.0934114	0.553552	0.999878	up	no
Tenm1	0	0	0	3	1.54497	2	3	3	0.321196	-1.63848	0.320677	NA	down	no
Camk1g	4	6	9	4	6.4259	4	8	11	0.824592	-0.278247	0.681111	NA	down	no
Diexf	293	268	400	286	332.666	448	334	322	0.926712	-0.109807	0.557819	0.999878	down	no
Hsd11b1	218	139	215	181	178.111	102	128	273	1.24873	0.320458	0.328548	0.999878	up	no
Syt14	6	11	5	5	7.46454	9	8	8	0.905146	-0.143777	0.818886	NA	down	no
H2-M3	105	158	199	76	141.228	67	123	281	0.94871	-0.0759613	0.868511	0.999878	down	no
Lonrf3	38	45	55	70	52.6654	48	36	78	1.07562	0.105169	0.767237	0.999878	up	no
Atp5e	2950	2093	2320	2489	2514.73	2695	2766	2291	1.05495	0.0771738	0.668082	0.999878	up	no
Nelfcd	712	570	651	614	673.058	760	741	682	0.967019	-0.0483838	0.729143	0.999878	down	no
Tubb1	5	1	3	11	4.7709	4	4	5	1.2943	0.372175	0.680188	NA	up	no
Ctsz	1636	1782	2117	1616	1755.28	1270	1502	2440	1.14307	0.19292	0.37609	0.999878	up	no
Prelid3b	1507	1099	1425	1487	1432.51	1634	1624	1277	1.00614	0.0088245	0.960947	0.999878	up	no
Sertad4	574	479	573	416	560.98	624	663	634	0.878381	-0.187082	0.179444	0.999878	down	no
H2-M2	65	80	68	57	81.7308	116	64	129	0.730245	-0.453548	0.127562	0.999878	down	no
Ube2a	690	677	746	713	715.016	736	717	734	1.07284	0.101434	0.365579	0.999878	up	no
Slc25a5	3920	4350	6614	4713	5450.43	6753	5508	6837	0.843577	-0.245408	0.14404	0.999878	down	no
Atp1b4	165	31	44	184	92.2478	44	112	51	1.72372	0.785521	0.214733	0.999878	up	no
Ppdpf	487	388	409	403	440.76	473	471	462	0.997108	-0.00417873	0.977997	0.999878	down	no
Kcnq2	1	5	5	1	2.43734	2	2	1	1.96188	0.972234	0.40061	NA	up	no
Eef1a2	10480	6843	5996	10390	7858.8	6635	8625	5330	1.36956	0.453708	0.122423	0.999878	up	no
Col20a1	79	75	94	78	81.8907	84	74	92	1.07981	0.110778	0.574979	0.999878	up	no
Pls3	2116	2244	3044	2038	2455.18	2582	2296	3045	0.983134	-0.0245399	0.865278	0.999878	down	no
Mpped2	14	14	16	12	12.8895	11	13	10	1.36125	0.444934	0.327905	0.999878	up	no
Nkap	307	308	304	295	311.273	333	291	344	1.04402	0.0621498	0.672027	0.999878	up	no
Ndufa1	1018	910	936	849	938.965	907	1071	885	1.07633	0.106123	0.478728	0.999878	up	no
Wt1	3	0	1	1	0.735326	0	0	0	7.44962	2.89717	0.225363	NA	up	no
E2f3	386	267	392	361	361.874	411	400	328	1.01741	0.0249066	0.890835	0.999878	up	no
Cr1l	848	850	1001	823	896.422	878	866	1041	1.04886	0.0688249	0.520373	0.999878	up	no
Ppfibp1	1929	1410	1775	1975	1771	1596	1938	1784	1.10746	0.147258	0.380583	0.999878	up	no
Cd46	79	70	89	61	68.9323	62	58	64	1.34221	0.424614	0.0506683	0.999878	up	no
Cd34	1855	1820	2274	1659	1781.66	1546	1400	1948	1.28763	0.364713	0.00773768	0.715453	up	no
Plgrkt	816	636	895	700	833.765	933	984	932	0.8818	-0.181476	0.12823	0.999878	down	no
Cd274	181	147	204	212	223.344	263	229	351	0.734052	-0.446046	0.0290227	0.999878	down	no
Pdcd1lg2	3	3	1	7	5.35668	5	7	12	0.497763	-1.00647	0.22231	NA	down	no
Gtf3a	190	194	240	181	214.913	251	216	245	0.934474	-0.0977737	0.504842	0.999878	down	no
Mtif3	193	151	219	210	200.29	235	210	191	1.00315	0.00453505	0.980253	0.999878	up	no
Lnx2	273	289	395	334	332.551	376	305	372	1.0131	0.0187805	0.907306	0.999878	up	no
Il19	47	42	50	16	35.8493	65	17	14	1.31006	0.389638	0.516987	0.999878	up	no
Dyrk3	24	28	40	26	27.4715	35	16	24	1.29327	0.371022	0.329022	0.999878	up	no
Mapkapk2	2821	2408	3211	3261	2898.97	2556	2950	3139	1.12336	0.167823	0.241142	0.999878	up	no
Il10	9	25	39	12	19.8307	7	12	38	1.22924	0.297767	0.660041	0.999878	up	no
Lamp2	4389	4504	6450	3940	4917.64	4228	4506	6833	1.02268	0.0323559	0.869903	0.999878	up	no
Atxn10	1503	1262	1581	1664	1557.06	1536	1823	1564	1.01226	0.0175841	0.907618	0.999878	up	no
Foxred2	161	149	210	99	162.344	187	160	185	0.954366	-0.0673847	0.766066	0.999878	down	no
Eif3d	680	581	821	761	740.856	876	820	673	0.989008	-0.015946	0.924582	0.999878	down	no
H3f3b	7563	8323	10509	6885	8729.52	9105	8615	10711	0.966512	-0.0491406	0.724135	0.999878	down	no
Nup50	665	657	873	737	759.562	843	780	795	1.00137	0.00197338	0.986848	0.999878	up	no
Phf21b	45	39	48	52	53.7266	61	65	70	0.77929	-0.359769	0.136875	0.999878	down	no
Ift27	224	197	228	183	212.185	207	238	214	1.04481	0.063245	0.678309	0.999878	up	no
Pacsin2	1255	1125	1482	1343	1296.53	1128	1314	1468	1.10376	0.142427	0.263235	0.999878	up	no
Cmah	148	230	164	167	179.985	151	120	280	1.08862	0.122505	0.705982	0.999878	up	no
Ttll12	543	536	699	628	629.554	786	672	563	0.981501	-0.0269384	0.877641	0.999878	down	no
Bik	19	20	23	28	25.3008	35	26	27	0.848703	-0.236669	0.503505	0.999878	down	no
Scube1	17	11	23	25	24.522	36	27	36	0.634256	-0.656864	0.0838076	0.999878	down	no
Tox4	1009	842	1085	1005	999.927	1033	967	1088	1.0575	0.0806619	0.468099	0.999878	up	no
Mrps18c	91	75	95	100	91.7791	105	100	77	1.05869	0.0822775	0.71862	0.999878	up	no
Sulf1	421	347	484	352	379.241	225	209	641	1.24771	0.319285	0.373899	0.999878	up	no
Srsf6	5119	4304	5496	4466	5067.98	6094	5491	4693	0.981459	-0.0269994	0.850421	0.999878	down	no
Plcg1	1212	1073	1304	1105	1263.91	1496	1353	1366	0.921141	-0.118507	0.264814	0.999878	down	no
Kctd2	459	366	476	462	471.165	538	533	483	0.938533	-0.0915206	0.526227	0.999878	down	no
Tmprss6	11	7	5	5	5.9485	7	1	5	1.79979	0.847831	0.284078	NA	up	no
Kctd5	489	477	571	469	514.556	542	496	577	1.02887	0.0410601	0.709423	0.999878	up	no
Pom121l2	1	1	1	2	1.02061	0	1	1	2.09885	1.0696	0.515403	NA	up	no
Etaa1	282	233	335	239	285.054	288	309	329	0.969905	-0.0440845	0.74843	0.999878	down	no
Matn4	5	3	3	1	3.6488	5	3	6	0.710794	-0.492497	0.571942	NA	down	no
Slpi	471	453	895	497	510.091	327	526	430	1.46889	0.554725	0.0259373	0.999878	up	no
Rbpjl	0	1	0	0	0.160606	0	0	0	1.82493	0.867839	0.82014	NA	up	no
Sdc4	2219	2518	3849	1926	2553.19	2967	1940	2638	1.13836	0.186962	0.415519	0.999878	up	no
Il13ra1	1318	1665	2409	1182	1633.89	1411	1285	2328	1.07745	0.107622	0.683757	0.999878	up	no
Nbr1	2797	2272	2822	2690	2729.19	2834	2927	2837	1.01971	0.0281652	0.802373	0.999878	up	no
Cyth1	918	925	1184	935	980.046	1029	849	1051	1.11847	0.161527	0.188476	0.999878	up	no
Rnd3	861	938	1118	735	968.187	1075	932	1182	0.946613	-0.0791541	0.59555	0.999878	down	no
Brca1	173	169	224	178	194.868	225	182	224	0.974477	-0.0373007	0.812506	0.999878	down	no
Cntnap1	103	99	98	86	105.611	120	124	113	0.897006	-0.156811	0.412721	0.999878	down	no
Nt5c3b	398	382	476	364	432.021	500	421	509	0.936873	-0.094075	0.458143	0.999878	down	no
Coa3	889	616	742	813	788.041	855	898	709	1.03017	0.0428793	0.821272	0.999878	up	no
Zpbp2	1	4	4	1	2.14614	1	3	1	1.63788	0.711828	0.550499	NA	up	no
Gsdma	54	183	107	43	121.9	69	70	346	0.683058	-0.54992	0.38874	0.999878	down	no
Med24	1024	839	950	1037	1002.34	1122	1073	983	1.00607	0.00872572	0.954487	0.999878	up	no
Gsdma2	1	8	2	1	2.75602	0	0	7	1.51264	0.597071	0.704069	NA	up	no
Psmd3	2167	1915	2177	2712	2400.55	2840	2846	2167	0.948841	-0.0757621	0.707871	0.999878	down	no
Exosc10	763	780	954	803	873.82	917	925	1019	0.955337	-0.0659179	0.514902	0.999878	down	no
Glod4	923	850	1077	785	938.075	891	979	1113	1.00792	0.0113811	0.922878	0.999878	up	no
Vps53	631	608	635	649	651.683	671	692	683	1.02561	0.0364834	0.772477	0.999878	up	no
Taok1	1780	1728	2143	1793	1894.93	1721	1809	2375	1.04668	0.0658216	0.61686	0.999878	up	no
Dnttip1	253	269	251	243	247	233	231	244	1.19498	0.256983	0.0972278	0.999878	up	no
Tnnc2	6	6	4	8	5.24387	3	4	5	1.68101	0.749327	0.31039	NA	up	no
Acot8	195	144	220	190	205.495	250	228	226	0.87732	-0.188825	0.255034	0.999878	down	no
Cd300lg	260	350	170	281	251.682	216	193	265	1.33775	0.419808	0.166941	0.999878	up	no
Pyy	16	16	64	9	41.0829	169	8	16	0.41905	-1.2548	NA	NA	down	no
Mpp2	90	122	136	79	109.658	133	77	137	1.01799	0.0257193	0.927208	0.999878	up	no
Ppy	0	0	0	0	0.136828	0	1	0	0.568301	-0.815273	0.830864	NA	down	no
Vtn	145	85	93	67	95.3608	82	58	141	1.15988	0.213977	0.556691	0.999878	up	no
Nlk	263	227	325	275	276.727	271	246	345	1.04704	0.0663189	0.684165	0.999878	up	no
Traf4	263	162	238	189	238.419	323	284	226	0.840754	-0.250245	0.257608	0.999878	down	no
Aldoc	78	81	124	65	105.609	160	126	119	0.702594	-0.509236	0.0359362	0.999878	down	no
Stac2	54	48	60	61	57.9118	63	59	62	1.0045	0.00647053	0.977717	0.999878	up	no
Rpl19	3496	3424	4608	3124	3848.71	4438	4000	4094	0.961879	-0.0560723	0.643431	0.999878	down	no
Nek8	151	144	160	103	144.907	154	166	142	0.997099	-0.00419104	0.983173	0.999878	down	no
Cacnb4	20	18	27	14	20.8187	14	26	29	0.943927	-0.0832534	0.838011	0.999878	down	no
Plxdc1	126	135	141	118	144.932	143	163	198	0.857967	-0.221005	0.220763	0.999878	down	no
Arl5b	607	579	747	562	622.24	600	585	701	1.09404	0.12966	0.252361	0.999878	up	no
Zfp207	3019	2890	3661	2764	3289.06	3338	3758	3795	0.935761	-0.0957885	0.316046	0.999878	down	no
Psmd11	2459	1657	2104	3086	2412.65	2488	3056	2014	1.02338	0.0333456	0.899444	0.999878	up	no
C1qtnf1	79	157	166	107	129.95	79	67	267	1.03666	0.0519422	0.912403	0.999878	up	no
Pipox	11	4	8	3	7.93644	7	10	14	0.691077	-0.533082	0.410107	NA	down	no
Timp2	3310	2980	3105	2555	2914.67	2300	2590	3604	1.17382	0.231214	0.195337	0.999878	up	no
Zc3h18	959	1002	1140	1087	1082.14	1214	1077	1119	1.01874	0.0267809	0.830763	0.999878	up	no
Top2b	2181	2096	2630	1983	2305	2172	2298	2909	0.998204	-0.00259372	0.98341	0.999878	down	no
Rarb	86	59	97	87	79.2034	52	109	66	1.19312	0.254744	0.410631	0.999878	up	no
Igfbp4	2268	2215	2961	2466	2473.63	2262	1938	3330	1.09342	0.12885	0.494017	0.999878	up	no
Cdc6	160	118	166	113	161.092	232	166	188	0.782409	-0.354006	0.0858568	0.999878	down	no
Suz12	727	707	921	758	817.638	896	889	865	0.97012	-0.0437651	0.683517	0.999878	down	no
Atad5	289	177	272	208	253.518	311	260	275	0.920761	-0.119102	0.536332	0.999878	down	no
Crlf3	291	364	463	301	370.441	359	340	504	0.975793	-0.0353525	0.85983	0.999878	down	no
Krt27	10	8	7	6	7.76174	9	11	3	1.11221	0.153427	0.814288	NA	up	no
Tns4	2371	2677	3724	2110	2752.77	3678	2479	2384	1.0411	0.0581033	0.797407	0.999878	up	no
Tnfaip1	1325	1141	1429	1430	1340.32	1435	1330	1310	1.0827	0.114629	0.378843	0.999878	up	no
Abr	1169	1099	1469	1194	1324	1306	1440	1684	0.921335	-0.118202	0.313269	0.999878	down	no
Rab11fip4	389	710	696	394	541.739	598	485	531	1.12095	0.164723	0.530625	0.999878	up	no
Cd40	44	53	67	46	59.9648	34	47	138	0.803372	-0.315861	0.485973	0.999878	down	no
Slc35c2	443	422	527	474	492.987	482	557	569	0.961635	-0.0564393	0.645012	0.999878	down	no
Zfp334	122	105	122	113	111.159	104	116	95	1.21432	0.280149	0.138786	0.999878	up	no
Elmo2	735	819	965	647	850.664	872	796	1187	0.919436	-0.121179	0.492035	0.999878	down	no
Wsb1	1750	1579	1869	1504	1679.28	1736	1513	1851	1.08907	0.123103	0.262103	0.999878	up	no
Ttpal	469	541	628	483	562.197	601	549	696	0.952352	-0.0704326	0.614506	0.999878	down	no
Rhot1	1082	811	1038	1092	1030.34	1122	1124	958	1.03963	0.0560714	0.733061	0.999878	up	no
Rhbdl3	268	280	256	280	292.939	321	330	320	0.930679	-0.103644	0.52073	0.999878	down	no
Ada	105	93	106	121	113.674	121	104	150	0.94483	-0.0818739	0.700282	0.999878	down	no
Serinc3	4188	4129	5636	4379	4596.58	3592	3956	6590	1.07736	0.107495	0.608947	0.999878	up	no
Tha1	114	93	186	74	114.844	131	100	119	1.08312	0.115199	0.683447	0.999878	up	no
Pgs1	813	742	1099	912	914.074	1003	958	915	1.02106	0.0300645	0.824876	0.999878	up	no
Birc5	419	376	496	523	493.231	637	514	508	0.904946	-0.144097	0.426369	0.999878	down	no
Afmid	27	20	29	22	28.4499	31	37	36	0.778263	-0.361671	0.245841	0.999878	down	no
Trp53tg5	1	1	5	3	2.24698	3	2	1	1.34183	0.424207	0.709025	NA	up	no
Pigt	733	695	937	857	824.31	808	797	979	1.03352	0.0475629	0.725143	0.999878	up	no
Wfdc2	1	0	2	0	0.942013	1	1	2	0.59887	-0.739684	0.66526	NA	down	no
Etv4	493	459	503	472	520.044	770	504	451	0.923501	-0.114814	0.606793	0.999878	down	no
Dbndd2	104	78	95	80	87.2575	96	86	72	1.16094	0.215292	0.335362	0.999878	up	no
Mmp9	133	192	156	165	191.073	83	106	528	0.77171	-0.37387	0.49182	0.999878	down	no
Slc12a5	16	21	24	14	19.6638	21	18	25	0.969248	-0.0450627	0.906594	0.999878	down	no
Ghdc	242	153	210	241	224.623	279	239	214	0.956837	-0.0636547	0.776041	0.999878	down	no
Pltp	423	755	637	376	590.244	336	401	1260	0.927471	-0.108625	0.804868	0.999878	down	no
Slc12a7	509	513	675	548	624.11	710	572	897	0.854261	-0.227251	0.181074	0.999878	down	no
Ctsa	1849	2421	2817	1808	2300.69	1876	2046	3462	1.00148	0.00213985	0.992886	0.999878	up	no
Zswim1	91	93	110	93	111.534	153	132	116	0.797199	-0.326989	0.0982157	0.999878	down	no
Slc12a4	863	777	863	724	835.373	927	835	882	1.01159	0.0166204	0.888319	0.999878	up	no
Spata25	1	2	0	3	1.58861	0	0	5	1.07108	0.0990605	0.956871	NA	up	no
Myo1c	2864	3000	3668	3579	3340.81	3324	3343	3693	1.05061	0.0712235	0.579495	0.999878	up	no
Crk	1938	1939	2530	1911	2081.9	2032	2070	2237	1.0837	0.115968	0.223921	0.999878	up	no
Cox7c	5285	3406	4224	4289	4380.55	4280	5249	3978	1.05469	0.076815	0.693263	0.999878	up	no
Pitpna	2646	2867	3830	2837	2997.89	2557	2708	3685	1.12657	0.171936	0.279034	0.999878	up	no
Mlx	423	328	499	361	437.788	478	485	528	0.890173	-0.167842	0.204788	0.999878	down	no
Fam134c	1235	1195	1498	1115	1323.73	1432	1310	1557	0.969946	-0.0440241	0.674415	0.999878	down	no
Jph2	4009	2064	1878	3596	2840.99	2582	3345	2232	1.18528	0.245224	0.454172	0.999878	up	no
Dhx58	119	195	239	103	164.51	71	100	346	1.06009	0.0841846	0.866458	0.999878	up	no
Rab5a	1422	1269	1457	1401	1418.99	1439	1475	1497	1.0443	0.0625423	0.546359	0.999878	up	no
Hspb9	8	8	14	5	6.96772	7	2	5	2.04047	1.0289	0.140406	NA	up	no
Nkiras2	501	540	709	589	620.746	650	612	784	0.946684	-0.0790445	0.581251	0.999878	down	no
Ppp2r5c	2309	2102	2682	2181	2383.6	2259	2365	2905	1.02089	0.0298206	0.786379	0.999878	up	no
Ift52	529	464	600	453	525.681	511	552	597	1.01898	0.0271225	0.812214	0.999878	up	no
Mybl2	124	149	153	150	158.228	232	148	156	0.891094	-0.166351	0.480065	0.999878	down	no
Sgk2	0	2	2	4	2.29167	3	3	2	0.834039	-0.261813	0.819092	NA	down	no
Eya2	91	117	119	96	116.418	147	126	124	0.882583	-0.180196	0.372376	0.999878	down	no
B4galt5	529	542	966	685	642.832	537	525	757	1.23055	0.299308	0.165851	0.999878	up	no
Gdap1l1	2	0	6	4	2.38496	1	3	1	1.92034	0.941363	0.453946	NA	up	no
Hnf4a	15	0	0	0	2.49861	0	0	2	6.43805	2.68662	0.308042	NA	up	no
Ptgis	158	85	150	99	115.539	48	92	186	1.25449	0.327098	0.426172	0.999878	up	no
Cadps2	8	10	14	15	11.2325	5	10	17	1.22562	0.293518	0.604507	0.999878	up	no
Ddx27	739	657	951	828	820.138	1030	799	770	1.00575	0.00827871	0.961605	0.999878	up	no
Cyth3	589	670	896	600	676.668	576	590	854	1.12791	0.173654	0.347963	0.999878	up	no
Cyth4	553	1002	1259	558	895.096	453	694	1880	0.927617	-0.108398	0.808562	0.999878	down	no
Rac3	121	108	173	113	148.507	184	185	172	0.781537	-0.355614	0.0482969	0.999878	down	no
Rrp7a	614	568	742	697	666.183	790	674	591	1.05283	0.0742715	0.654933	0.999878	up	no
Cyb5r3	4831	4187	5145	4808	4981.01	5548	5485	5022	0.977948	-0.0321708	0.777998	0.999878	down	no
Ints2	404	288	380	317	371.418	485	364	380	0.932776	-0.100398	0.580507	0.999878	down	no
Med13l	1161	1270	1857	1103	1334.75	1460	1196	1379	1.09557	0.131675	0.439252	0.999878	up	no
Hist1h2bc	867	624	725	782	772.565	849	931	631	1.0295	0.0419388	0.841256	0.999878	up	no
Baiap2l2	45	8	30	36	31.9665	27	46	34	0.91605	-0.126502	0.804901	0.999878	down	no
Mafk	603	601	759	660	641.101	608	625	642	1.15772	0.211292	0.0549754	0.999878	up	no
Med1	909	853	1125	926	960.08	1010	949	981	1.07123	0.0992734	0.329526	0.999878	up	no
Erbb3	965	1070	1550	870	1203.43	1334	1286	1469	0.893915	-0.161791	0.341801	0.999878	down	no
Stard3	379	359	440	354	402.262	374	398	536	0.972364	-0.0404323	0.790981	0.999878	down	no
Ikzf3	4	9	15	2	9.2125	4	12	21	0.66208	-0.594922	0.449254	0.999878	down	no
Mfng	191	165	243	150	218.136	268	190	349	0.766202	-0.384204	0.0947217	0.999878	down	no
Vmp1	2317	2004	3100	2524	2628.34	3047	2780	2796	0.948829	-0.0757801	0.573306	0.999878	down	no
Uchl5	634	620	786	648	691.995	838	714	625	1.0178	0.0254523	0.869851	0.999878	up	no
Glrx2	544	397	505	477	488.877	486	536	488	1.05445	0.0764906	0.605664	0.999878	up	no
Trove2	363	374	419	368	398.736	361	423	500	0.986875	-0.0190604	0.895799	0.999878	down	no
Stk4	553	728	834	630	727.876	660	697	1043	0.951209	-0.0721661	0.722518	0.999878	down	no
Pmp22	1058	1735	1739	1063	1413.59	1482	911	1976	1.06634	0.0926626	0.751485	0.999878	up	no
Gdf9	6	5	16	15	10.1658	10	9	11	1.1481	0.199246	0.735154	0.999878	up	no
Zcchc10	186	142	177	166	174.9	215	191	151	0.994879	-0.00740709	0.970849	0.999878	down	no
Tbx5	0	2	4	0	1.37323	0	2	2	1.19908	0.261924	0.883091	NA	up	no
Psmb6	3309	2349	2969	3125	3087.86	3541	3808	2563	0.97971	-0.0295732	0.885874	0.999878	down	no
Spag7	1430	955	1164	1237	1207.39	1289	1397	977	1.08104	0.112425	0.59157	0.999878	up	no
Pfn1	7544	8209	9312	7990	8511.44	8696	8612	9484	1.02364	0.0337032	0.730183	0.999878	up	no
Tomm34	581	580	692	571	622.91	600	659	701	1.02466	0.0351457	0.743204	0.999878	up	no
Ywhab	2681	2856	3594	2746	3062.27	2995	3078	3647	1.0112	0.0160622	0.887909	0.999878	up	no
Ksr1	2752	1620	2022	2331	2302.63	2858	2784	1766	0.97365	-0.0385254	0.881365	0.999878	down	no
Gpx3	9286	7324	10606	6729	7587.38	6953	5572	6726	1.44959	0.53564	0.000536924	0.169628	up	no
Anxa6	6544	4494	5435	8364	6098.79	5335	6989	5324	1.17388	0.231289	0.364301	0.999878	up	no
Il12rb2	55	84	83	24	68.7791	61	29	156	0.836288	-0.257928	0.646249	0.999878	down	no
Zkscan6	260	219	286	219	244.595	255	249	231	1.10465	0.143588	0.318635	0.999878	up	no
Kpna2	1164	1231	1654	1318	1379.92	1562	1358	1436	1.01612	0.0230747	0.860204	0.999878	up	no
Smurf2	765	738	924	779	816.756	815	792	936	1.04447	0.0627665	0.545942	0.999878	up	no
Cep95	356	293	303	300	324.046	372	347	299	1.0205	0.0292722	0.867706	0.999878	up	no
Vezf1	194	161	164	191	171.887	176	122	192	1.21064	0.275767	0.212762	0.999878	up	no
Cuedc1	329	272	291	399	339.552	340	396	350	0.991901	-0.0117315	0.955058	0.999878	down	no
Srsf1	206	169	212	255	237.511	276	181	381	0.84079	-0.250182	0.355627	0.999878	down	no
Abi3	7	14	12	17	13.2896	12	14	17	0.973293	-0.0390546	0.937066	0.999878	down	no
Shroom1	15	2	6	11	8.68273	13	2	12	1.05157	0.072545	0.930199	0.999878	up	no
Kif3a	279	306	354	236	296.831	277	294	345	1.06167	0.0863372	0.589502	0.999878	up	no
2022-09-08	1196	1733	1662	1187	1518.44	1365	1341	2226	0.978673	-0.0311008	0.89487	0.999878	down	no
Mtmr4	472	507	632	553	601.128	697	697	688	0.859788	-0.217947	0.084293	0.999878	down	no
Mrm1	187	175	227	169	195.4	201	198	221	1.01043	0.0149665	0.916112	0.999878	up	no
Mapt	897	488	639	1065	762.402	760	971	481	1.15936	0.213334	0.531765	0.999878	up	no
Kansl1	571	640	794	612	715.981	751	712	989	0.884861	-0.176477	0.25262	0.999878	down	no
Gid4	849	775	963	997	921.347	924	1009	952	1.03046	0.0432888	0.754688	0.999878	up	no
Myo1b	457	513	528	423	487.141	440	408	658	1.06415	0.089698	0.643334	0.999878	up	no
Dhx40	557	580	735	591	608.657	505	572	744	1.12205	0.166134	0.287427	0.999878	up	no
Ypel2	441	310	398	353	401.766	409	375	552	0.934436	-0.0978321	0.592952	0.999878	down	no
Akap1	797	568	751	802	765.026	914	770	774	0.983437	-0.0240955	0.890043	0.999878	down	no
Nol11	324	347	403	379	384.961	391	420	446	0.959424	-0.059759	0.655043	0.999878	down	no
Derl2	874	676	963	728	859.085	946	931	951	0.944695	-0.082079	0.486836	0.999878	down	no
C1qbp	1573	1171	1490	1711	1571.66	2031	1772	1271	0.968707	-0.0458678	0.839396	0.999878	down	no
Rpain	293	298	410	289	322.864	305	372	307	1.07868	0.109263	0.492955	0.999878	up	no
6330403K07Rik	8	11	7	12	7.90632	6	4	6	1.99438	0.995943	0.112852	NA	up	no
Slc13a3	33	56	101	39	55.7507	32	27	112	1.10323	0.141734	0.792328	0.999878	up	no
Kcnab3	11	14	12	10	13.9017	22	14	15	0.764285	-0.387818	0.395292	0.999878	down	no
Chd3	1074	1100	1216	790	1088.07	965	1028	1512	0.991088	-0.0129146	0.948079	0.999878	down	no
Kdm6b	851	845	1097	782	919.005	1035	847	1025	1.01486	0.0212851	0.869212	0.999878	up	no
Appbp2	859	941	1137	822	948.622	1071	905	937	1.06468	0.090421	0.512863	0.999878	up	no
Wnt9b	3	1	0	2	2.41804	8	1	2	0.457992	-1.12661	0.382276	NA	down	no
Adora2b	99	179	298	86	157.402	106	119	238	1.16681	0.222575	0.602256	0.999878	up	no
Ncor1	2390	2353	2923	2383	2600.29	2796	2532	2940	1.00593	0.00853582	0.92684	0.999878	up	no
Trpv2	107	207	268	138	180.024	120	102	339	1.06804	0.0949715	0.827757	0.999878	up	no
Cenpv	205	184	198	172	206.693	259	270	164	0.904072	-0.145491	0.529677	0.999878	down	no
Pcgf2	353	362	437	353	407.655	509	478	380	0.907798	-0.139556	0.399227	0.999878	down	no
Cwc25	352	343	403	359	373.819	386	387	397	1.0319	0.0453064	0.69685	0.999878	up	no
1700001P01Rik	0	3	4	2	2.25256	2	2	3	1.05773	0.0809753	0.943555	NA	up	no
Pip4k2b	1147	869	1135	1323	1127.29	1086	1201	1139	1.08477	0.117384	0.501816	0.999878	up	no
Trim37	393	376	511	347	407.477	394	396	457	1.07638	0.106189	0.421146	0.999878	up	no
Ybx2	43	61	48	49	51.6231	59	56	44	1.05207	0.0732295	0.798849	0.999878	up	no
Ctdnep1	1216	893	1197	1144	1122.94	1152	1305	971	1.07163	0.0998082	0.564706	0.999878	up	no
Elp5	648	498	594	594	590.767	605	591	614	1.07035	0.0980801	0.474073	0.999878	up	no
Slc2a4	1957	1232	1182	1711	1482.12	1358	1722	1137	1.20287	0.266481	0.317039	0.999878	up	no
Gabarap	3985	3603	4229	3450	3895.9	3704	3959	4480	1.04287	0.0605556	0.541954	0.999878	up	no
Cldn7	4	4	11	6	5.24201	3	7	2	1.68525	0.752963	0.346095	NA	up	no
2810408A11Rik	28	17	29	23	28.1589	28	42	33	0.776033	-0.36581	0.280487	0.999878	down	no
Phf23	607	639	942	705	755.174	817	791	836	0.974321	-0.0375308	0.791963	0.999878	down	no
Acadvl	1150	785	1218	1170	1073.93	984	1137	1106	1.10709	0.146772	0.374928	0.999878	up	no
Dnah11	0	0	2	2	1.2283	0	1	4	0.661701	-0.595749	0.747067	NA	down	no
G3bp1	3396	2772	3830	3471	3517.5	4190	3808	3284	0.984216	-0.0229533	0.878736	0.999878	down	no
Atox1	960	1049	1317	884	1154.99	1304	1188	1479	0.875653	-0.191569	0.166453	0.999878	down	no
Sparc	16929	15131	14902	12087	14112.6	9124	8932	21975	1.24111	0.311633	0.314121	0.999878	up	no
Glra4	1	0	7	2	2.71351	3	3	4	0.789652	-0.340711	0.766661	NA	down	no
Mief2	934	564	619	915	747.959	705	924	543	1.16129	0.215728	0.450266	0.999878	up	no
Tbx3	232	193	219	233	222.084	241	261	174	1.07396	0.102947	0.629096	0.999878	up	no
Mmp20	0	0	0	0	0.137438	1	0	0	0.568301	-0.815273	0.830864	NA	down	no
Dusp14	183	263	298	178	223.708	226	204	220	1.17004	0.226556	0.28712	0.999878	up	no
Tada2a	439	311	415	371	404.368	487	464	357	0.968111	-0.0467555	0.804285	0.999878	down	no
Ikzf1	133	249	277	125	216.299	120	191	450	0.859563	-0.218324	0.619247	0.999878	down	no
Tcaf3	0	2	1	0	0.588019	0	1	0	2.33212	1.22164	0.636055	NA	up	no
Pnpo	232	201	292	214	244.595	295	270	221	0.981216	-0.0273575	0.877122	0.999878	down	no
Cog1	578	466	640	594	591.834	607	634	649	0.997321	-0.00387014	0.975449	0.999878	down	no
Cbx1	1151	980	1186	1049	1180.46	1283	1348	1325	0.914121	-0.129542	0.197606	0.999878	down	no
Cdk5rap3	659	615	688	637	677.799	729	737	696	0.996775	-0.0046608	0.967668	0.999878	down	no
Copz2	967	668	864	808	852.755	962	908	814	1.01859	0.0265711	0.870546	0.999878	up	no
Slc25a39	1321	1216	1499	1388	1427.87	1713	1585	1314	0.971491	-0.0417269	0.781684	0.999878	down	no
Sp2	236	243	304	295	275.817	306	260	294	1.03881	0.0549285	0.730611	0.999878	up	no
Aatf	419	399	489	366	421.783	434	405	456	1.06835	0.0953822	0.418728	0.999878	up	no
Lhx1	0	0	0	0	0.129222	0	0	1	0.568301	-0.815273	0.830864	NA	down	no
Dync1h1	4772	4749	6293	5550	5422.06	5310	5160	6344	1.05283	0.0742775	0.547951	0.999878	up	no
Cpsf4l	30	34	43	37	43.8766	42	62	64	0.7104	-0.493296	0.0807171	0.999878	down	no
Pex12	295	239	318	248	301.667	372	392	264	0.879747	-0.184839	0.350277	0.999878	down	no
Ndel1	1248	1388	1647	1301	1345.47	1331	1063	1463	1.20012	0.263183	0.0691402	0.999878	up	no
Slc25a35	86	65	79	78	79.6313	84	90	77	1.01624	0.0232423	0.914105	0.999878	up	no
Zbtb4	875	885	1082	755	936.044	925	904	1184	0.988446	-0.0167653	0.904558	0.999878	down	no
Tnfsfm13	0	7	2	2	3.39454	1	1	11	0.740704	-0.433031	0.745259	NA	down	no
Mpdu1	612	587	846	631	717.234	882	753	759	0.919372	-0.121279	0.386817	0.999878	down	no
Fxr2	1987	1478	1847	2071	1878.39	2037	2161	1569	1.05986	0.0838805	0.669677	0.999878	up	no
Atp5g3	5258	3908	4925	5088	4949.64	5576	5742	4211	1.02096	0.0299309	0.871288	0.999878	up	no
Cd68	895	1380	1420	1184	1267.32	716	1267	2085	1.00616	0.00886345	0.978196	0.999878	up	no
Slc35g3	0	3	0	0	1.14314	0	2	3	0.533109	-0.907497	0.681262	NA	down	no
Acsl1	3082	2619	3042	3047	2999.14	2502	3039	3744	1.05877	0.0823903	0.602878	0.999878	up	no
Abca5	297	255	348	360	329.02	276	325	460	0.989162	-0.0157215	0.940708	0.999878	down	no
Smyd4	98	101	109	124	112.051	116	125	112	1.01701	0.0243358	0.904107	0.999878	up	no
Lsp1	1368	1115	1462	954	1117.9	596	974	1387	1.37565	0.460108	0.0802028	0.999878	up	no
Zfyve27	555	529	759	572	619.809	675	643	639	1.01605	0.0229684	0.854135	0.999878	up	no
Avpi1	793	1004	1170	771	915.077	1118	757	811	1.14587	0.196437	0.346282	0.999878	up	no
Sfrp5	26	33	14	26	25.7219	41	11	27	1.06048	0.0847242	0.873155	0.999878	up	no
Myh11	1216	1655	1681	2230	2019.91	1663	1659	4238	0.760019	-0.395893	0.265083	0.999878	down	no
Rad51d	247	203	287	204	268.317	324	306	333	0.805785	-0.311532	0.0243989	0.999878	down	no
Fndc8	1	7	5	4	4.71583	7	5	4	0.882219	-0.180791	0.825278	NA	down	no
Unc45b	2236	1347	1302	2179	1753.8	1789	2065	1262	1.1521	0.204261	0.494097	0.999878	up	no
Pank3	964	1131	1409	929	1156.78	1119	1117	1511	0.978672	-0.0311027	0.853011	0.999878	down	no
Rars	1449	1165	1520	1530	1464.57	1463	1727	1435	1.01367	0.0195926	0.897296	0.999878	up	no
Wwc1	318	317	364	318	395.724	639	441	401	0.734163	-0.445827	0.0313504	0.999878	down	no
Mrpl58	390	312	435	365	380.549	427	414	332	1.05442	0.0764526	0.641572	0.999878	up	no
Fdxr	205	181	217	206	214.299	265	197	237	0.959426	-0.0597569	0.72315	0.999878	down	no
Otop3	5	17	17	5	14.3267	2	11	47	0.617406	-0.69571	0.437987	0.999878	down	no
Sult4a1	1	6	2	3	4.697	15	2	4	0.480158	-1.05842	0.293942	NA	down	no
Pnpla5	474	456	818	997	894.986	1619	1188	795	0.626103	-0.675527	0.0506891	0.999878	down	no
Mrpl45	771	528	718	715	698.194	774	780	614	1.04071	0.0575688	0.755494	0.999878	up	no
Mb	12676	4464	5105	6848	6263.03	4442	5829	3901	1.70652	0.771058	0.0333232	0.999878	up	no
Irf1	558	834	725	353	623.37	540	531	847	1.07379	0.102714	0.733692	0.999878	up	no
Slc22a5	236	213	281	178	236.246	230	234	299	0.983019	-0.0247088	0.884868	0.999878	down	no
P4ha2	616	427	596	520	527.127	468	481	597	1.15718	0.21061	0.178102	0.999878	up	no
Alox12e	652	1284	882	562	1028.34	1476	1162	1237	0.728242	-0.45751	0.129769	0.999878	down	no
Arrb1	720	1008	1002	789	943.548	851	770	1528	0.935625	-0.0959977	0.708943	0.999878	down	no
Csf2	0	1	0	0	0.160606	0	0	0	1.82493	0.867839	0.82014	NA	up	no
Tm4sf5	0	0	0	2	1.26787	5	1	1	0.239683	-2.0608	0.27336	NA	down	no
Cxcl16	480	578	594	367	536.357	611	517	636	0.947986	-0.0770617	0.686761	0.999878	down	no
Pelp1	509	475	523	584	530.73	602	513	508	1.07071	0.0985742	0.54711	0.999878	up	no
Med11	327	342	430	336	385.41	441	424	420	0.922257	-0.116759	0.354408	0.999878	down	no
Alox15	1	6	4	2	4.68197	9	10	1	0.533941	-0.905246	0.358702	NA	down	no
Heatr9	0	1	1	2	0.734436	0	0	1	3.12138	1.64219	0.440003	NA	up	no
Ccl6	1922	3333	4827	1927	2813.52	851	1846	5348	1.23952	0.309779	0.644136	0.999878	up	no
Ccl4	224	248	81	158	237.627	79	152	753	0.631749	-0.662577	0.442447	0.999878	down	no
Natd1	244	296	349	259	305.704	286	311	416	0.940298	-0.0888093	0.624311	0.999878	down	no
Map2k3	1630	1497	1922	1845	1712.34	1745	1877	1484	1.11557	0.157784	0.299647	0.999878	up	no
Ywhah	2829	2963	3663	2939	3083.61	3217	3021	3028	1.10501	0.144059	0.166666	0.999878	up	no
Sart3	543	604	704	641	675.899	868	673	728	0.909494	-0.136864	0.383426	0.999878	down	no
E2f2	419	246	315	350	362.956	435	462	324	0.901145	-0.150169	0.530428	0.999878	down	no
Slfn3	18	30	23	23	23.4092	10	22	38	1.13275	0.179835	0.710153	0.999878	up	no
Nars2	155	115	117	130	133.222	148	145	122	1.0351	0.0497726	0.818586	0.999878	up	no
Slc35b4	392	385	565	381	459.74	542	452	539	0.924641	-0.113035	0.447906	0.999878	down	no
Dnah1	36	48	43	30	39.5171	38	40	42	1.08625	0.119352	0.683721	0.999878	up	no
Dalrd3	554	505	597	503	586.749	783	630	560	0.903399	-0.146565	0.378969	0.999878	down	no
Fis1	1723	1404	1848	1460	1676.49	1742	1860	1779	0.987343	-0.0183761	0.861453	0.999878	down	no
Plod1	856	977	1001	874	912.012	681	747	1268	1.15146	0.203465	0.360948	0.999878	up	no
Rab3d	675	921	1182	569	933.055	1025	883	1389	0.836265	-0.257968	0.300207	0.999878	down	no
Mfsd3	146	118	147	145	143.514	160	181	109	1.01963	0.0280455	0.905797	0.999878	up	no
Slc25a22	436	429	580	443	502.303	588	509	563	0.938274	-0.0919184	0.466275	0.999878	down	no
Atp6ap1	2655	2367	3177	2412	2683.36	2530	2622	3156	1.05611	0.0787574	0.465101	0.999878	up	no
Dnase1l1	841	706	829	776	781.553	682	846	799	1.12405	0.168703	0.203512	0.999878	up	no
Aldh3a1	1215	1231	1856	1058	1328.41	1563	1234	1222	1.09	0.124333	0.506573	0.999878	up	no
Ccl9	1008	2083	3058	1074	1612.41	548	963	2738	1.40601	0.491611	0.328672	0.999878	up	no
Scrn1	107	116	111	102	115.839	75	119	187	0.960093	-0.058754	0.84444	0.999878	down	no
BC005537	3670	4246	5664	3933	4476.2	4149	4313	5656	1.02511	0.0357739	0.823774	0.999878	up	no
Isyna1	599	687	834	571	742.829	1065	690	805	0.865908	-0.207715	0.29394	0.999878	down	no
Hars2	599	488	669	524	608.731	722	632	664	0.931985	-0.101621	0.412144	0.999878	down	no
Tmem160	517	419	445	413	423.784	384	483	291	1.28147	0.357798	0.105986	0.999878	up	no
Rab5c	2604	3204	3705	2513	3098.74	3025	2769	4053	1.0128	0.0183563	0.917832	0.999878	up	no
Styxl1	5	7	6	3	6.20442	5	9	9	0.758079	-0.39958	0.548092	NA	down	no
Mdh2	5371	3798	4638	5061	4774.27	5106	5325	4123	1.07395	0.102933	0.578878	0.999878	up	no
H13	1007	960	1322	1070	1135.63	1271	1191	1186	0.985313	-0.0213453	0.852385	0.999878	down	no
Rnf145	894	839	1207	782	985.601	1060	964	1237	0.940156	-0.0890278	0.528477	0.999878	down	no
Scn1b	3847	2687	2750	3370	3065.34	3112	3266	2299	1.21213	0.27755	0.216717	0.999878	up	no
Atp6v1e1	2219	1821	2240	2081	2126.57	1950	2182	2458	1.05369	0.0754554	0.52869	0.999878	up	no
Chtf18	99	107	107	148	122.495	166	122	107	0.971622	-0.0415326	0.879268	0.999878	down	no
Lhx9	2	0	1	1	0.860248	1	1	0	1.62716	0.70236	0.702197	NA	up	no
Etnppl	3	2	9	29	12.8728	15	23	9	0.763934	-0.388481	0.657103	0.999878	down	no
Rps6kl1	54	29	36	37	39.742	53	42	27	1.05531	0.0776682	0.832603	0.999878	up	no
Ppp1r12c	1260	1382	1806	1313	1452.02	1385	1337	1759	1.06325	0.0884844	0.535156	0.999878	up	no
Ahr	885	945	1261	679	1059.88	1060	1126	1590	0.823504	-0.280152	0.173326	0.999878	down	no
Map1s	427	436	456	447	439.656	401	401	513	1.11948	0.162835	0.261686	0.999878	up	no
Dpep1	209	202	236	96	174.241	98	124	266	1.26602	0.340297	0.373966	0.999878	up	no
Tmem129	328	259	366	291	327.665	367	373	327	0.960657	-0.0579064	0.690075	0.999878	down	no
Nop9	377	398	489	443	443.989	485	501	428	0.997965	-0.00293879	0.984212	0.999878	down	no
Hsd17b1	3	4	4	3	3.8331	4	5	4	0.891467	-0.165747	0.834953	NA	down	no
Atp6v0a1	1155	1208	1487	1325	1339.39	1337	1241	1684	1.00858	0.0123246	0.929961	0.999878	up	no
Psmc3ip	98	103	121	132	126.492	176	136	124	0.862525	-0.213362	0.351644	0.999878	down	no
Grb7	199	209	261	172	250.102	284	318	335	0.74116	-0.432143	0.00491223	0.608217	down	no
Noxo1	9	14	20	7	13.9754	13	15	22	0.821981	-0.282824	0.5687	0.999878	down	no
Aoc3	350	548	509	303	446.204	276	204	977	0.991866	-0.0117827	0.980073	0.999878	down	no
Zfp687	253	290	362	262	327.329	428	339	383	0.837293	-0.256196	0.114323	0.999878	down	no
Gdpd2	283	258	447	266	351.149	417	386	444	0.82346	-0.280229	0.111212	0.999878	down	no
D8Ertd738e	2021	1505	1809	1781	1883.05	2066	2257	1791	0.963512	-0.0536247	0.741417	0.999878	down	no
[truncated: 27,246 more rows]

## Sheet: Table S7 DEGs D3H vs D3C
Table S7 - DEGs annotation of D3H vs D3C
GeneName	D3H1_count	D3H2_count	D3H3_count	D3H4_count	baseMean	D3C1_count	D3C2_count	D3C3_count	FoldChange	Log2FoldChange	pval	padj	Up/Down	Significant
Gnai3	1254	1640	1625	1958	1693.91	1596	1914	1977	0.942135	-0.0859948	0.468727	0.99991	down	no
Cdc45	151	253	197	185	190.139	153	211	182	1.15628	0.20949	0.314872	0.99991	up	no
H19	28371	24599	32527	24211	24635.9	27064	18438	15132	1.42023	0.50612	0.040338	0.99991	up	no
Scml2	67	103	146	110	105.983	70	164	93	1.0329	0.0467053	0.879564	0.99991	up	no
Apoh	4	2	5	4	2.9625	1	0	5	2.04897	1.0349	0.339069	0.99991	up	no
Narf	946	1001	1324	1089	1067.04	873	1070	1222	1.10429	0.143122	0.189484	0.99991	up	no
Cav2	952	1465	1362	1457	1372.79	1128	1522	1845	0.937789	-0.0926641	0.563254	0.99991	down	no
Klf6	1173	1579	1725	2150	1736.65	1482	1692	2563	0.926286	-0.11047	0.547863	0.99991	down	no
Scmh1	377	475	520	484	485.538	445	562	564	0.945194	-0.0813183	0.463306	0.99991	down	no
Cox5a	1334	1166	1326	1111	1198.86	1073	1211	1136	1.16185	0.216422	0.146939	0.99991	up	no
Tbx2	94	115	139	158	140.528	192	89	207	0.818856	-0.288318	0.323228	0.99991	down	no
Tbx4	99	62	135	70	85.6777	99	56	76	1.24954	0.321398	0.336837	0.99991	up	no
Ngfr	166	392	343	466	351.935	295	329	522	0.952135	-0.0707624	0.802311	0.99991	down	no
Wnt3	233	250	200	224	224.917	171	318	171	1.1093	0.149652	0.567666	0.99991	up	no
Wnt9a	242	216	189	178	195.412	161	140	232	1.26497	0.339107	0.151271	0.99991	up	no
Fer	321	417	484	442	409.298	367	429	424	1.08618	0.119269	0.316433	0.99991	up	no
Xpo6	1247	1340	1531	1443	1365.42	1207	1366	1458	1.10464	0.143578	0.0518176	0.99991	up	no
Tfe3	568	637	744	752	710.084	693	664	963	0.932875	-0.100244	0.428176	0.99991	down	no
Axin2	277	428	494	471	453.161	380	528	653	0.856923	-0.222763	0.221723	0.99991	down	no
Brat1	272	277	368	360	320.248	288	312	385	1.03609	0.051145	0.678204	0.99991	up	no
Gna12	742	675	821	822	799.343	757	700	1123	0.956746	-0.0637921	0.679427	0.99991	down	no
Slc22a18	25	49	33	28	33.0712	28	38	30	1.12933	0.175461	0.611952	0.99991	up	no
Itgb2l	0	3	2	1	1.52262	0	3	2	0.974023	-0.0379721	0.979108	0.99991	down	no
Igsf5	1	0	0	1	0.741488	2	1	0	0.512578	-0.964158	0.636635	NA	down	no
Pih1d2	14	18	23	21	21.3611	22	34	19	0.80278	-0.316924	0.402064	0.99991	down	no
Dlat	2113	2091	2392	2189	2103.82	2013	2063	1823	1.18624	0.2464	0.0538364	0.99991	up	no
Sdhd	2061	2059	2003	2101	1988.92	1845	1981	1816	1.16853	0.224694	0.0837577	0.99991	up	no
Fgf23	17	13	3	16	17.9355	24	23	30	0.520836	-0.941099	0.0729474	0.99991	down	no
Fgf6	28	31	24	16	27.2038	49	20	18	0.895886	-0.158612	0.750217	0.99991	down	no
Ccnd2	1112	2052	1895	1902	1694.54	1337	2098	1554	1.10968	0.150149	0.467168	0.99991	up	no
Gpr107	772	783	1065	964	904.73	851	968	974	1.02175	0.0310467	0.753076	0.99991	up	no
Nalcn	3	7	12	12	8.48383	3	8	17	0.977626	-0.0326456	0.961931	0.99991	down	no
Btbd17	15	6	15	10	10.1385	9	11	4	1.5194	0.603506	0.315185	0.99991	up	no
Slfn4	1131	1397	1134	5110	2457.41	2682	2557	3619	0.774035	-0.369529	0.535669	0.99991	down	no
Th	61	190	106	163	110.398	54	94	110	1.62726	0.70244	0.0522145	0.99991	up	no
Scnn1g	27	27	60	62	40.2734	13	53	48	1.23455	0.303981	0.506873	0.99991	up	no
Drp2	211	181	206	197	202.138	194	151	279	1.03122	0.0443555	0.834064	0.99991	up	no
Tspan32	37	32	46	32	42.0239	49	34	67	0.78765	-0.344374	0.26048	0.99991	down	no
Lhx2	300	527	683	631	535.617	445	768	446	1.01254	0.0179726	0.945404	0.99991	up	no
Clec2g	44	45	48	58	52.3155	52	57	65	0.897295	-0.156346	0.492288	0.99991	down	no
Gmpr	364	409	476	263	364.563	373	340	312	1.17554	0.23332	0.310285	0.99991	up	no
Glra1	0	0	0	4	1.23411	2	1	2	0.608167	-0.717461	0.686627	NA	down	no
Mid2	451	465	592	518	516.977	461	562	596	1.00203	0.00292428	0.977342	0.99991	up	no
Trim25	884	848	1106	1401	1090.99	1167	1068	1223	0.96971	-0.0443744	0.775526	0.99991	down	no
Dgke	230	259	286	343	288.888	311	308	295	0.969811	-0.0442246	0.762839	0.99991	down	no
Scpep1	557	485	603	598	654.441	721	589	1084	0.756679	-0.402246	0.0320781	0.99991	down	no
Mnt	324	456	542	490	448.468	416	423	518	1.06209	0.0869046	0.53078	0.99991	up	no
Itgb2	327	452	511	1231	658.741	651	682	860	0.899572	-0.15269	0.654151	0.99991	down	no
Hddc2	192	230	230	230	217.5	203	230	209	1.09727	0.133919	0.337633	0.99991	up	no
Tpd52l1	414	338	427	337	367.897	384	435	215	1.16103	0.215407	0.430285	0.99991	up	no
Pemt	36	41	35	46	37.8604	32	37	38	1.18432	0.244054	0.369143	0.99991	up	no
Cdh1	1680	2288	2504	2177	2192.76	1814	2843	2153	1.01385	0.019849	0.902613	0.99991	up	no
Cdh4	60	63	57	59	63.9371	53	87	70	0.918343	-0.122895	0.610058	0.99991	down	no
Ckmt1	1137	1368	1520	1524	1400.74	1168	1858	1289	1.0251	0.0357585	0.8285	0.99991	up	no
Bcl6b	134	159	195	237	210.107	280	234	246	0.750214	-0.414626	0.03016	0.99991	down	no
Clec10a	569	452	536	574	719.738	538	454	2092	0.578622	-0.789307	0.151897	0.99991	down	no
Alox12	45	23	53	50	43.3567	38	51	46	1.01028	0.014757	0.962097	0.99991	up	no
Arvcf	243	265	325	358	290.198	247	290	320	1.10913	0.149431	0.240693	0.99991	up	no
Comt	166	262	372	243	270.401	241	408	222	0.941757	-0.0865728	0.75226	0.99991	down	no
Rtca	277	272	286	298	280.418	238	299	296	1.09337	0.128781	0.317421	0.99991	up	no
Dbt	556	509	605	651	609.979	593	689	689	0.942629	-0.0852388	0.428442	0.99991	down	no
Dazap2	2583	3136	3510	3704	3312.5	2966	3518	3993	0.987172	-0.0186266	0.841477	0.99991	down	no
Mcts1	582	623	726	668	652.66	596	732	658	1.04551	0.0642011	0.545477	0.99991	up	no
Rem1	37	48	51	39	43.7489	40	36	57	1.05737	0.0804827	0.766001	0.99991	up	no
Rnf17	1	4	3	1	2.61363	6	1	2	0.774551	-0.368569	0.738008	0.99991	down	no
Trappc10	1141	1329	1484	1449	1391.42	1241	1487	1690	0.980714	-0.0280955	0.743368	0.99991	down	no
Ccm2	471	426	531	500	483.809	482	454	529	1.05231	0.07356	0.54119	0.99991	up	no
Tbrg4	871	836	916	920	887.079	804	970	898	1.06373	0.0891256	0.422657	0.99991	up	no
Tmprss2	22	32	43	35	33.4119	16	35	57	0.991966	-0.0116368	0.976187	0.99991	down	no
Mx1	300	136	211	287	275.354	442	308	227	0.752694	-0.409865	0.229542	0.99991	down	no
Fap	154	133	182	162	178.279	211	139	279	0.804994	-0.31295	0.173445	0.99991	down	no
Gcg	0	1	3	1	1.69376	4	2	1	0.538536	-0.892885	0.49711	0.99991	down	no
Ndufa9	1294	1508	1449	1312	1361.46	1246	1422	1280	1.12949	0.175668	0.181581	0.99991	up	no
Egfl6	41	102	143	86	93.0851	76	102	115	1.0037	0.00532908	0.986821	0.99991	up	no
Lck	27	38	42	48	36.0459	33	29	37	1.24416	0.315167	0.267741	0.99991	up	no
Tssk3	2	0	0	1	0.604505	0	1	0	2.33525	1.22358	0.622093	NA	up	no
Cttnbp2	120	147	224	178	168.069	107	203	220	1.0128	0.0183513	0.93818	0.99991	up	no
Galnt1	975	992	1041	1177	1117.14	1171	1093	1414	0.912341	-0.132355	0.246289	0.99991	down	no
Myf5	81	32	56	46	47.6944	36	32	46	1.53765	0.620724	0.0969499	0.99991	up	no
Mkrn2	401	430	449	395	413.572	342	385	502	1.10167	0.139697	0.31496	0.99991	up	no
Pparg	552	804	839	749	771.524	599	954	971	0.938494	-0.0915805	0.581125	0.99991	down	no
Raf1	462	520	549	584	558.739	486	570	782	0.928455	-0.107097	0.424619	0.99991	down	no
2022-09-01	71	86	118	116	102.438	104	109	122	0.926601	-0.109981	0.552529	0.99991	down	no
Pdgfb	459	464	499	591	559.197	751	567	587	0.834587	-0.260865	0.14364	0.99991	down	no
Acvrl1	342	348	420	544	465.436	538	423	685	0.800352	-0.321293	0.0872021	0.99991	down	no
Grasp	144	155	180	185	181.749	211	166	241	0.857022	-0.222596	0.180545	0.99991	down	no
Acvr1b	1343	1425	1898	1669	1630.36	1477	1885	1814	0.976367	-0.0345051	0.733572	0.99991	down	no
Tom1l2	1325	1414	1639	1570	1484.28	1445	1513	1512	1.06066	0.0849584	0.325039	0.99991	up	no
Gpa33	2	4	6	4	3.66113	2	6	2	1.26399	0.33799	0.697331	0.99991	up	no
Zfp385a	839	789	821	1014	904.424	782	1049	1076	0.960087	-0.0587628	0.655211	0.99991	down	no
Itga5	1168	1109	1074	1602	1301.87	1485	1144	1557	0.943793	-0.0834569	0.649223	0.99991	down	no
Gabra2	0	0	1	1	0.520552	0	0	2	0.834792	-0.260511	0.918595	NA	down	no
Wdr77	492	453	513	494	491.512	445	548	498	1.05083	0.0715354	0.572284	0.99991	up	no
Adora3	13	8	6	12	9.24284	8	7	10	1.26415	0.338166	0.54877	0.99991	up	no
Atp5f1	5580	5126	5603	5333	5298.42	4880	5575	4880	1.13178	0.178594	0.172895	0.99991	up	no
Sox9	894	1122	1714	1207	1199.5	944	1567	1032	1.10133	0.139245	0.514595	0.99991	up	no
Hnrnpd	1841	1990	2117	2256	2097.08	2000	2351	2176	1.00432	0.00621268	0.946681	0.99991	up	no
Dynlt1c	58	48	68	47	55.6873	49	44	78	1.04439	0.0626558	0.819422	0.99991	up	no
C1d	649	762	759	755	739.873	708	808	747	1.0334	0.0474036	0.669282	0.99991	up	no
Gm2a	673	747	930	1066	906.319	902	799	1316	0.904559	-0.144714	0.396455	0.99991	down	no
Krit1	854	972	1149	1005	1001.69	907	1005	1165	1.03572	0.050634	0.575916	0.99991	up	no
Clcn4	1354	1424	1679	1555	1572.63	1426	1793	1858	0.950013	-0.0739806	0.381888	0.99991	down	no
Grm6	1	1	0	0	0.607526	1	1	0	0.803862	-0.314981	0.885048	NA	down	no
Sema4f	61	122	134	160	123.396	124	101	178	0.937057	-0.0937919	0.739777	0.99991	down	no
Hk2	3587	3442	3396	3244	3259.66	2836	3241	2945	1.21976	0.286599	0.0417561	0.99991	up	no
Myo18a	6499	5603	5428	5731	5433.5	4584	4477	5457	1.29771	0.375969	0.0149613	0.99991	up	no
Sez6	2	11	15	13	7.8963	7	4	4	2.10271	1.07225	0.133814	0.99991	up	no
Haao	13	7	12	9	9.26168	10	5	8	1.42343	0.50937	0.370025	0.99991	up	no
Cd52	320	281	345	493	370.872	421	343	406	0.97306	-0.0393986	0.83955	0.99991	down	no
Abhd15	27	38	61	34	45.7829	39	68	60	0.763856	-0.388626	0.210518	0.99991	down	no
Hoxb6	217	292	415	431	358.971	314	489	398	0.891158	-0.166246	0.422588	0.99991	down	no
Loxl3	276	183	316	322	342	594	235	478	0.658824	-0.602035	0.0569361	0.99991	down	no
Tcl1b5	3	0	0	0	0.49892	0	0	0	4.86824	2.2834	0.543847	NA	up	no
Btn1a1	0	0	1	0	0.572667	2	1	0	0.308121	-1.69843	0.482052	NA	down	no
Kat2b	1536	1410	1746	1557	1599.58	1380	1587	2054	1.00523	0.0075306	0.950967	0.99991	up	no
Rab5b	1406	1579	1858	1698	1669.6	1490	1692	2059	1.00134	0.00193275	0.982898	0.99991	up	no
Cryba1	1	1	0	1	0.759001	2	0	0	1.156	0.209144	0.919417	NA	up	no
Dnmt3l	15	13	15	19	16.1457	16	24	11	0.965447	-0.0507317	0.908239	0.99991	down	no
Aire	3	6	6	9	6.28854	8	12	0	0.918878	-0.122054	0.893383	0.99991	down	no
Icosl	262	289	349	352	340.55	314	343	509	0.863423	-0.211861	0.163326	0.99991	down	no
Spg7	949	996	1034	974	1018.77	962	1079	1155	0.994494	-0.007966	0.937294	0.99991	down	no
Sult5a1	1003	959	1456	1288	1171.35	764	1267	1591	1.04936	0.069507	0.719956	0.99991	up	no
Rpl13	14235	16005	16467	16346	16037	13857	17166	18772	1.01987	0.0283792	0.746162	0.99991	up	no
Chmp1a	1673	1643	2005	1937	1829.88	1614	1958	2051	1.03471	0.0492206	0.544868	0.99991	up	no
Rpa1	849	892	916	859	873.687	768	952	881	1.08648	0.119664	0.310095	0.99991	up	no
Serpinf1	1019	919	1223	1083	1188.05	1412	703	2049	0.820724	-0.285031	0.309714	0.99991	down	no
Tubgcp3	647	875	909	870	849.582	736	945	1019	0.980218	-0.0288253	0.806405	0.99991	down	no
Polr3d	403	415	441	439	435.464	447	459	446	1.00348	0.00501185	0.966718	0.99991	up	no
Tcf7	140	166	160	186	174.385	142	271	164	0.905074	-0.143893	0.536085	0.99991	down	no
Ddx3x	4237	4972	4885	5928	5404.54	5183	5487	7538	0.884574	-0.176945	0.163423	0.99991	down	no
Il12rb1	1	3	6	6	4.19376	7	1	6	0.880785	-0.183138	0.839765	0.99991	down	no
Slc5a5	9	16	15	5	10.3852	5	10	13	1.31125	0.390945	0.508279	0.99991	up	no
Kcnn3	1192	879	1124	964	919.434	863	881	435	1.50852	0.593138	0.0357365	0.99991	up	no
Usp32	671	682	905	882	824.637	753	876	1070	0.9314	-0.102528	0.352103	0.99991	down	no
Car4	62	66	42	136	109.731	145	96	240	0.512056	-0.965628	0.0152226	0.99991	down	no
Txnrd3	287	400	426	419	390.822	327	519	380	0.995714	-0.00619598	0.972186	0.99991	down	no
Fasl	0	1	1	8	2.46218	2	3	3	0.964349	-0.0523723	0.966523	0.99991	down	no
Zfp512b	553	694	740	740	720.24	629	791	951	0.924444	-0.113341	0.338992	0.99991	down	no
Dnajc5	1782	1749	1844	2116	1920.91	1778	2019	2215	1.00097	0.00139753	0.988517	0.99991	up	no
Tpd52l2	1331	1450	1554	1433	1446.73	1379	1528	1463	1.05587	0.0784379	0.434192	0.99991	up	no
Fmr1	751	931	979	1112	989.298	956	1119	1135	0.937335	-0.0933637	0.374111	0.99991	down	no
Bcl11a	220	316	388	358	345.127	271	489	414	0.871674	-0.19814	0.321011	0.99991	down	no
Il4	30	32	24	29	30.8871	38	28	34	0.921677	-0.117667	0.71517	0.99991	down	no
Pxmp4	2588	2645	3355	2933	3144.01	2591	4185	3974	0.863158	-0.212304	0.130847	0.99991	down	no
Dlg3	257	258	320	363	314.852	305	340	382	0.93123	-0.102791	0.412019	0.99991	down	no
Gnb1l	82	78	65	115	86.0079	74	109	80	1.03602	0.0510466	0.844531	0.99991	up	no
Dbh	4	4	4	7	5.17543	9	4	4	0.873705	-0.194782	0.790599	0.99991	down	no
Mmp11	126	91	215	239	280.672	216	137	1060	0.390311	-1.35731	0.0683176	0.99991	down	no
Smarcb1	741	826	1019	991	920.684	843	1013	1070	0.976164	-0.0348044	0.697971	0.99991	down	no
Vpreb3	0	0	1	4	1.21581	1	1	2	0.965071	-0.0512925	0.97468	NA	down	no
Hip1r	865	1075	1168	1260	1133.82	994	1299	1357	0.957636	-0.062451	0.569541	0.99991	down	no
Nsun5	184	243	258	228	239.155	234	255	284	0.944476	-0.0824146	0.536141	0.99991	down	no
Top1mt	240	253	271	264	245.3	205	229	257	1.19404	0.255851	0.0377647	0.99991	up	no
Hoxa10	125	118	130	116	106.131	75	98	75	1.5812	0.661022	0.00100975	0.328437	up	no
Hoxa4	40	32	52	53	44.4047	47	50	38	1.03672	0.0520311	0.851496	0.99991	up	no
Gm38393	31	37	44	37	36.3693	42	34	29	1.12171	0.165705	0.577164	0.99991	up	no
Mmp14	1688	1496	2030	2380	2243.75	2681	1885	3790	0.7271	-0.459775	0.0312951	0.99991	down	no
Slc7a7	95	98	111	121	117.114	132	92	179	0.845818	-0.241581	0.28682	0.99991	down	no
Oxa1l	1131	1223	1401	1267	1297.09	1202	1439	1466	0.979872	-0.0293353	0.728098	0.99991	down	no
Heatr6	334	394	440	414	402.446	392	431	425	1.01108	0.0159017	0.882686	0.99991	up	no
Ccl3	143	706	189	2240	841.611	447	880	1531	0.911545	-0.133614	0.894181	0.99991	down	no
Wfdc18	12	11	18	18	15.1375	17	25	5	0.976956	-0.0336339	0.951752	0.99991	down	no
Ilf2	821	950	986	923	944.493	839	1079	1044	0.997605	-0.00345954	0.973709	0.99991	down	no
Chtop	2464	2514	2935	2617	2646.99	2412	2845	2797	1.04762	0.0671208	0.449694	0.99991	up	no
Snapin	1282	1360	1543	1437	1384.13	1290	1387	1407	1.10016	0.137716	0.105745	0.99991	up	no
S100a4	1	0	1	1	0.712831	1	0	1	1.18869	0.249378	0.894886	NA	up	no
S100a3	3	2	6	7	4.03289	2	4	5	1.30205	0.380781	0.6425	0.99991	up	no
S100a5	0	0	0	0	0.439321	2	1	0	0.185775	-2.42837	0.431186	NA	down	no
S100a6	3821	6206	5849	6161	5495.02	4263	6157	6411	1.0499	0.0702535	0.66632	0.99991	up	no
Scn4a	2357	1918	2071	1809	2015.22	1885	1800	2197	1.12302	0.167387	0.325958	0.99991	up	no
Icam2	123	111	115	186	152.304	201	132	205	0.790195	-0.33972	0.169803	0.99991	down	no
Mapk7	293	326	388	413	368.357	386	341	452	0.959277	-0.0599803	0.651326	0.99991	down	no
Epn2	723	898	1007	1031	933.556	815	1044	1078	0.99581	-0.00605803	0.953875	0.99991	down	no
B9d1	61	85	86	57	74.6271	82	78	73	0.98843	-0.016789	0.945342	0.99991	down	no
Sec24b	855	950	1130	1156	1050.02	943	1085	1302	0.983657	-0.023773	0.803574	0.99991	down	no
N4bp3	255	307	338	409	347.154	340	434	369	0.909825	-0.136339	0.365596	0.99991	down	no
Rmnd5b	498	482	529	535	523.647	471	556	609	1.00495	0.00712637	0.946853	0.99991	up	no
Nhp2	1208	1353	1245	1410	1346.59	1248	1652	1324	0.990033	-0.0144514	0.918262	0.99991	down	no
Vps9d1	425	454	614	547	535.476	555	561	624	0.932355	-0.101049	0.358124	0.99991	down	no
Zfp276	239	273	358	325	299.707	254	307	365	1.03196	0.045393	0.73002	0.99991	up	no
Mfsd10	282	426	438	442	417.557	386	468	514	0.926942	-0.109449	0.439948	0.99991	down	no
Luzp1	806	1146	1231	1114	1122.03	984	1221	1442	0.944704	-0.0820661	0.532867	0.99991	down	no
Slc13a2	0	1	1	0	0.538235	0	0	2	0.849679	-0.235009	0.925933	NA	down	no
Kctd10	345	449	468	537	463.225	388	407	695	0.973279	-0.0390753	0.836292	0.99991	down	no
Poldip2	1267	1277	1404	1222	1298.7	1206	1251	1477	1.05764	0.0808531	0.470359	0.99991	up	no
Ift20	563	592	704	620	664.028	638	793	770	0.902074	-0.148682	0.14226	0.99991	down	no
Col6a1	2562	2377	3627	3183	3372.6	4420	2255	5478	0.768803	-0.379314	0.138828	0.99991	down	no
Pcbp3	141	122	151	180	139.864	146	137	98	1.22947	0.298034	0.19258	0.99991	up	no
Lgals9	670	788	875	1011	905.331	1042	907	1094	0.87163	-0.198212	0.129515	0.99991	down	no
Araf	1678	1614	1954	1802	1776.09	1719	1899	1789	1.04091	0.0578459	0.567457	0.99991	up	no
Cfp	625	758	812	961	856.82	825	700	1411	0.865881	-0.20776	0.317163	0.99991	down	no
Timp1	446	384	534	661	684.1	942	804	1096	0.566027	-0.821057	1.75175e-06	0.00631972	down	yes
Uxt	86	90	77	98	85.7076	77	93	77	1.13918	0.188001	0.375747	0.99991	up	no
Cnnm3	334	344	423	406	400.338	348	420	561	0.913179	-0.13103	0.333916	0.99991	down	no
Lman2l	505	472	533	462	498.779	564	526	409	1.04481	0.0632414	0.741916	0.99991	up	no
Mcm3ap	624	718	827	750	744.021	695	769	858	1.00567	0.00816347	0.926419	0.99991	up	no
Pcnt	885	973	1128	970	1006.61	895	939	1308	1.01403	0.0200992	0.871361	0.99991	up	no
Ftcd	4	0	1	3	1.92279	3	1	1	1.27016	0.345015	0.793824	0.99991	up	no
Mxd1	328	515	578	1711	743.235	507	813	896	1.10771	0.14758	0.796008	0.99991	up	no
Gmcl1	255	284	323	322	309.791	313	329	356	0.947239	-0.0781991	0.474509	0.99991	down	no
Snrnp27	688	708	693	622	676.714	659	732	614	1.0842	0.116632	0.464139	0.99991	up	no
Oas1c	40	43	72	68	55.9691	65	43	65	1.01468	0.0210193	0.940031	0.99991	up	no
Oas1h	1	0	1	1	0.995252	1	3	0	0.588858	-0.764008	0.654682	NA	down	no
Ocrl	497	540	519	618	580.62	583	599	732	0.912164	-0.132635	0.260515	0.99991	down	no
Calm1	6508	5954	6102	7115	6518.04	6574	6837	6479	1.03335	0.047322	0.716593	0.99991	up	no
Agpat3	2990	2619	3064	3198	3217.31	2938	3453	4453	0.885818	-0.174917	0.169848	0.99991	down	no
Slc26a3	0	0	1	0	0.133346	0	0	0	1.76011	0.815662	0.830785	NA	up	no
Sema6b	153	207	151	232	216.804	281	178	327	0.756659	-0.402286	0.106565	0.99991	down	no
Uhrf1	626	690	522	647	632.778	636	800	477	1.03937	0.0557075	0.809192	0.99991	up	no
Dpp9	812	793	892	879	889.322	889	954	1031	0.941715	-0.0866383	0.349842	0.99991	down	no
Ramp2	238	272	264	417	337.432	409	246	547	0.791142	-0.337991	0.202453	0.99991	down	no
Lsr	71	82	102	134	105.149	106	128	123	0.864201	-0.210561	0.307511	0.99991	down	no
Gramd1a	1501	1798	1943	1909	1901.9	1944	1936	2384	0.913008	-0.131301	0.14561	0.99991	down	no
Hpn	70	54	59	64	73.9252	98	92	80	0.730635	-0.452777	0.0595528	0.99991	down	no
Gabrg1	0	0	0	0	0.125673	0	0	1	0.548115	-0.86745	0.820219	NA	down	no
Ckb	710	640	881	787	732.208	707	620	795	1.13449	0.182045	0.161506	0.99991	up	no
Sp1	1100	1230	1515	1495	1392.69	1219	1526	1777	0.946198	-0.0797857	0.443752	0.99991	down	no
Itgb7	78	78	92	171	101.023	88	81	129	1.11843	0.16147	0.579069	0.99991	up	no
Myg1	247	309	359	332	308.767	273	343	312	1.0708	0.0986947	0.44288	0.99991	up	no
Rarg	1556	1736	2371	2187	2064.42	1871	2416	2494	0.922583	-0.11625	0.30325	0.99991	down	no
Pfdn5	1825	2184	2358	2172	2174.8	1987	2380	2398	1.01054	0.0151234	0.860971	0.99991	up	no
Efnb2	1887	2415	3267	2611	2659.46	2436	3464	2736	0.934133	-0.0982998	0.535935	0.99991	down	no
Rrp15	301	346	313	341	324.57	281	337	357	1.07398	0.102966	0.430699	0.99991	up	no
Rnd2	131	150	183	181	173.951	168	218	199	0.879225	-0.185695	0.205448	0.99991	down	no
Srr	156	173	206	159	166.021	150	143	177	1.18192	0.241127	0.130042	0.99991	up	no
Sync	856	667	750	693	720.796	758	621	656	1.16788	0.22389	0.244288	0.99991	up	no
Fndc5	372	221	389	231	276.296	277	249	170	1.38184	0.466591	0.11769	0.99991	up	no
Acp5	385	546	652	627	634.646	667	715	925	0.763201	-0.389865	0.00731382	0.795552	down	no
Cnn1	143	229	227	381	252.912	241	217	365	0.945244	-0.081242	0.765245	0.99991	down	no
Fbxo9	628	672	903	707	760.963	704	814	950	0.944052	-0.083062	0.475181	0.99991	down	no
Vps50	544	649	795	742	682.003	606	753	722	1.0451	0.0636445	0.551432	0.99991	up	no
Hars	875	820	937	974	902.914	821	971	936	1.05926	0.0830516	0.421438	0.99991	up	no
Zmat2	1343	1357	1457	1411	1398.72	1301	1522	1406	1.05528	0.0776214	0.465287	0.99991	up	no
Ube2c	343	309	365	391	362.108	383	410	334	0.993601	-0.00926201	0.95263	0.99991	down	no
Smg5	1278	1337	1359	1525	1408.17	1265	1544	1592	1.00405	0.00583412	0.951965	0.99991	up	no
Cct3	2882	2808	3046	3271	2942.77	2718	3151	2713	1.11766	0.160487	0.17086	0.99991	up	no
Glmp	713	817	1066	931	939.986	951	944	1231	0.900076	-0.151881	0.188203	0.99991	down	no
Mef2d	2511	2228	2918	2584	2625.19	2686	2528	2977	0.999611	-0.000561283	0.996088	0.99991	down	no
Tmem79	231	241	347	250	265.667	227	321	254	1.06184	0.0865616	0.61926	0.99991	up	no
Snd1	1546	1576	1923	1749	1760.81	1691	1941	1967	0.970278	-0.0435299	0.583582	0.99991	down	no
Col18a1	1478	2022	2322	2943	2460.5	3063	2244	3382	0.794722	-0.331478	0.0967274	0.99991	down	no
Slc19a1	120	175	169	176	148.039	133	137	127	1.28089	0.35715	0.0410377	0.99991	up	no
Kpnb1	3556	3209	3498	4003	3605.7	3554	3739	3690	1.03935	0.055681	0.636224	0.99991	up	no
Npepps	2102	1989	2341	2594	2296.72	1952	2463	2754	1.01252	0.0179498	0.865441	0.99991	up	no
Tbx21	7	5	8	13	9.07577	10	15	6	0.837063	-0.256592	0.66325	0.99991	down	no
Mrpl10	526	512	553	594	538.198	523	557	498	1.10485	0.143851	0.264668	0.99991	up	no
Cyp51	6281	5668	7758	5807	6480.69	6524	8680	4554	1.02239	0.0319511	0.890209	0.99991	up	no
Tcf25	4032	4302	4928	4832	4587.92	4184	4742	5281	1.02059	0.0294048	0.631748	0.99991	up	no
Tubb6	5835	3984	5034	5121	4619.38	4622	4444	2903	1.32432	0.405251	0.0891741	0.99991	up	no
Def8	686	791	904	848	820.576	796	871	876	1.01265	0.0181343	0.839135	0.99991	up	no
Meox1	103	100	82	103	108.261	155	92	118	0.847	-0.239565	0.37085	0.99991	down	no
Sost	0	0	0	1	0.287506	1	0	0	0.903683	-0.146111	0.967362	NA	down	no
Pax9	1	0	1	0	0.890619	3	1	0	0.378829	-1.40038	0.477925	NA	down	no
Irx2	1186	1338	1931	1713	1670.52	1372	1955	2416	0.861172	-0.215627	0.184023	0.99991	down	no
Col1a1	19176	15746	28123	24086	26562.1	42738	16361	41586	0.679834	-0.556747	0.0679905	0.99991	down	no
Itga3	799	1066	930	1054	1041.87	882	1275	1360	0.883912	-0.178026	0.226937	0.99991	down	no
Sgca	1611	1443	1654	1470	1434.98	1211	1359	1247	1.29892	0.377309	0.00478038	0.685273	up	no
Dlx3	14	26	27	26	27.307	28	54	18	0.731689	-0.450698	0.306784	0.99991	down	no
Foxm1	252	311	327	352	337.499	378	406	349	0.869755	-0.20132	0.156298	0.99991	down	no
Itfg2	235	236	299	245	254.048	252	291	221	1.056	0.0786122	0.639929	0.99991	up	no
Nrip2	33	38	45	47	41.9306	34	36	65	0.972584	-0.0401051	0.888682	0.99991	down	no
Tulp3	288	308	413	351	349.686	323	372	415	0.978808	-0.0309025	0.791925	0.99991	down	no
Gtf2h4	249	231	231	236	244.346	227	272	264	0.999812	-0.0002715	0.998567	0.99991	down	no
Tubb5	5406	5400	5892	6121	5719.5	5827	5949	5420	1.05696	0.0799214	0.49199	0.99991	up	no
Ell2	846	726	829	1050	880.879	844	990	898	1.00937	0.0134562	0.925367	0.99991	up	no
Jup	4571	4478	4811	4712	4759.68	4120	5513	5216	1.00813	0.0116837	0.916635	0.99991	up	no
Fkbp10	428	370	617	590	594.807	843	471	895	0.715987	-0.481995	0.0456573	0.99991	down	no
Klhl10	5	6	11	10	6.91701	5	7	5	1.48493	0.570399	0.358267	0.99991	up	no
Nom1	457	492	575	601	551.739	540	570	656	0.961276	-0.0569777	0.549929	0.99991	down	no
Ergic1	865	808	889	966	901.908	894	915	988	1.01036	0.0148705	0.889812	0.99991	up	no
Tnk1	218	256	268	197	235.479	221	297	187	1.06312	0.0883047	0.689012	0.99991	up	no
Acap1	37	75	71	169	89.0292	84	78	124	0.966992	-0.0484242	0.903653	0.99991	down	no
Tcea3	756	660	830	502	665.967	576	643	678	1.17032	0.226902	0.253558	0.99991	up	no
Csn3	0	0	0	1	0.287506	1	0	0	0.903683	-0.146111	0.967362	NA	down	no
Ifrd1	746	867	785	1170	895.967	687	960	1117	1.04085	0.0577586	0.739985	0.99991	up	no
Stk38l	445	512	603	612	559.733	457	638	696	0.973145	-0.0392731	0.752909	0.99991	down	no
Brpf1	543	660	633	849	690.17	675	666	842	0.982668	-0.0252236	0.85925	0.99991	down	no
Akr1b3	2226	1944	2046	2158	2124.61	2104	1909	2476	1.04034	0.057049	0.68668	0.99991	up	no
Hoxc13	59	90	166	104	112.964	72	211	107	0.847586	-0.238568	0.526005	0.99991	down	no
Hoxc11	0	0	1	0	0.133346	0	0	0	1.76011	0.815662	0.830785	NA	up	no
Hoxc8	210	303	327	311	305.14	320	299	387	0.91136	-0.133907	0.365629	0.99991	down	no
Hoxc6	318	327	338	369	348.59	342	306	452	0.988545	-0.0166221	0.909751	0.99991	down	no
Gstt1	228	199	244	211	233.903	259	192	309	0.932398	-0.100982	0.598599	0.99991	down	no
Gstt3	103	121	142	136	136.609	129	152	185	0.863191	-0.212249	0.172801	0.99991	down	no
Ddt	22	14	21	17	20.1322	19	29	19	0.885961	-0.174685	0.654145	0.99991	down	no
Marveld3	90	124	167	107	137.587	117	196	178	0.795475	-0.330112	0.143599	0.99991	down	no
Ddx18	532	508	589	605	563.099	503	595	626	1.03946	0.0558279	0.577671	0.99991	up	no
Ubl3	1167	1137	1407	1295	1270.31	1147	1161	1641	1.02014	0.0287602	0.81248	0.99991	up	no
Gramd3	336	372	415	377	396.772	395	358	546	0.928444	-0.107113	0.463914	0.99991	down	no
Eef1e1	443	459	375	431	429.243	422	479	377	1.07324	0.101974	0.585418	0.99991	up	no
Akt1	2263	2436	2578	2847	2625.86	2595	2730	3024	0.970099	-0.0437957	0.58698	0.99991	down	no
Cldn15	45	68	68	122	96.4354	91	47	260	0.618013	-0.694291	0.149226	0.99991	down	no
Il16	110	102	120	179	134.149	126	126	188	0.930275	-0.104271	0.635634	0.99991	down	no
Tcirg1	1384	1352	1632	1948	1735.75	1939	1736	2272	0.846069	-0.241153	0.0671185	0.99991	down	no
Naglu	193	184	216	237	231.272	233	176	403	0.827176	-0.273733	0.256897	0.99991	down	no
Coasy	628	698	901	732	761.005	696	830	886	0.980709	-0.0281034	0.790735	0.99991	down	no
Smo	605	700	953	767	789.281	808	925	808	0.942653	-0.0852006	0.527296	0.99991	down	no
Tspan33	53	41	49	60	46.4591	47	35	38	1.34581	0.42848	0.125265	0.99991	up	no
Crnkl1	623	650	716	715	678.039	601	677	786	1.05208	0.0732495	0.429253	0.99991	up	no
Rin2	1093	1264	1619	1620	1591.51	1567	1689	2485	0.780956	-0.356687	0.01404	0.977203	down	no
Folh1	1	1	1	2	1.35328	0	0	5	0.844273	-0.244218	0.878887	NA	down	no
Chordc1	1330	1271	1349	1230	1278.19	1109	1415	1227	1.11156	0.152581	0.267461	0.99991	up	no
Rtcb	1087	1204	1273	1300	1279.88	1220	1426	1503	0.939939	-0.0893605	0.261206	0.99991	down	no
Pwp1	488	598	615	582	573.608	523	559	670	1.04523	0.063826	0.549262	0.99991	up	no
Fbxo7	236	301	310	312	295.429	241	336	350	1.00406	0.00584914	0.965787	0.99991	up	no
Capns1	4435	4781	5285	4840	4825.26	4515	4853	5144	1.06732	0.0939943	0.236649	0.99991	up	no
Lrp3	142	136	127	149	148.094	161	112	213	0.920664	-0.119253	0.604729	0.99991	down	no
Dsg4	19	27	64	58	36.9505	10	39	51	1.34317	0.425641	0.408619	0.99991	up	no
Folr1	11	6	17	13	11.0739	10	13	8	1.19631	0.258596	0.619954	0.99991	up	no
Clpb	697	738	777	672	709.293	652	707	717	1.11503	0.157087	0.194085	0.99991	up	no
2022-09-07	2463	2672	2737	3054	2844.55	2753	3057	3274	0.963761	-0.0532524	0.51839	0.99991	down	no
Zdhhc4	440	529	602	536	530.068	468	550	611	1.03582	0.0507764	0.622564	0.99991	up	no
Rac1	2916	3070	3476	3524	3303.26	3121	3325	3812	1.01365	0.0195544	0.771666	0.99991	up	no
Nup214	323	332	454	401	382.502	367	370	452	1.01307	0.0187273	0.875177	0.99991	up	no
Aif1l	917	919	956	1151	913.491	825	744	873	1.2892	0.366472	0.00352041	0.611852	up	no
Cpa3	35	33	42	46	54.2858	31	44	166	0.538964	-0.891738	0.0642449	0.99991	down	no
Ltbp1	632	707	967	849	813.227	806	830	956	0.967628	-0.0474761	0.667133	0.99991	down	no
Ugp2	4279	4819	4325	4687	4515.86	4052	4438	5034	1.07977	0.11072	0.324875	0.99991	up	no
Kcnh6	0	0	1	0	0.259019	0	0	1	0.903682	-0.146112	0.968438	NA	down	no
Trmt1	1001	1013	1117	1114	1094.37	951	1125	1391	0.987791	-0.0177222	0.86832	0.99991	down	no
Nacc1	938	997	1058	1140	1052.7	1086	1076	1087	1.01404	0.0201214	0.84766	0.99991	up	no
Nfix	4373	4715	5410	4832	4877.36	4609	5009	5315	1.03588	0.050861	0.504354	0.99991	up	no
Slc1a5	604	1165	851	1113	1094.52	983	829	2297	0.741045	-0.432367	0.168391	0.99991	down	no
Uba1	4259	3977	4508	4570	4375.52	4243	4478	4631	1.03872	0.0548068	0.568958	0.99991	up	no
Vwf	381	502	417	896	635.283	705	373	1272	0.750662	-0.413765	0.257388	0.99991	down	no
Siae	144	171	238	174	196.346	198	198	269	0.87301	-0.19593	0.248325	0.99991	down	no
Vsig2	36	60	45	74	73.3947	97	64	149	0.556429	-0.84573	0.0094465	0.865334	down	no
Esam	417	431	529	692	627.041	825	548	1013	0.688626	-0.538208	0.0136167	0.966381	down	no
Spa17	25	17	20	18	20.2158	17	22	22	1.06003	0.0841052	0.822701	0.99991	up	no
Fam50a	491	497	602	669	570.984	521	604	642	1.02101	0.0299973	0.776026	0.99991	up	no
Emd	655	634	741	762	691.658	590	756	722	1.08219	0.113948	0.275798	0.99991	up	no
Taco1	235	206	215	217	217.678	211	244	188	1.08773	0.121325	0.514645	0.99991	up	no
Grik3	6	7	11	17	12.1867	15	4	28	0.69482	-0.52529	0.419241	0.99991	down	no
Gria3	43	47	75	76	65.8849	81	54	92	0.838241	-0.254562	0.350052	0.99991	down	no
Npas1	11	12	11	12	13.9167	20	9	23	0.709069	-0.496001	0.296749	0.99991	down	no
Sipa1l2	384	491	579	578	509.529	422	521	634	1.03119	0.0443043	0.737604	0.99991	up	no
Ap4e1	333	367	428	418	401.802	394	421	471	0.960614	-0.057972	0.560017	0.99991	down	no
Blvra	385	427	443	415	417.902	389	401	472	1.06214	0.0869747	0.442216	0.99991	up	no
Pdzd4	128	162	189	181	166.186	144	183	187	1.02551	0.0363371	0.805381	0.99991	up	no
Srpk3	1007	780	851	658	701.64	657	551	294	1.73838	0.797745	0.0110191	0.915385	up	no
Idh3g	2201	2508	2878	2577	2550.86	2300	2667	2819	1.04488	0.0633305	0.408005	0.99991	up	no
Pnck	59	40	56	33	44.5839	44	44	32	1.25463	0.327257	0.334329	0.99991	up	no
Ssr4	1313	1534	1537	1497	1537.81	1418	1706	1818	0.956729	-0.063818	0.498137	0.99991	down	no
Bcap31	3091	3220	3709	3269	3345.01	3027	3910	3238	1.04472	0.0631185	0.599782	0.99991	up	no
Fam98a	927	925	930	1041	929.963	827	909	949	1.14308	0.192926	0.0709835	0.99991	up	no
Ltbp2	447	610	786	751	656.341	651	660	740	0.999901	-0.000142794	0.999209	0.99991	down	no
Kmt2a	1268	1836	2158	2066	1843.26	1559	1839	2351	1.01784	0.0255137	0.863346	0.99991	up	no
Ift46	361	414	538	463	469.718	433	488	632	0.915818	-0.126868	0.321029	0.99991	down	no
Tmem25	55	40	56	44	46.1071	57	42	24	1.24631	0.317659	0.387996	0.99991	up	no
Cd3g	28	38	43	40	33.3061	32	25	27	1.40567	0.491254	0.0988958	0.99991	up	no
Trappc6a	301	368	422	369	367.225	342	422	358	1.03638	0.051558	0.700077	0.99991	up	no
Supt6	1834	1710	2050	1931	1919.07	1902	1994	2038	1.01426	0.0204256	0.836129	0.99991	up	no
Spag5	259	305	319	347	328.164	347	395	336	0.907635	-0.139815	0.305022	0.99991	down	no
Foxn1	32	27	32	43	34.2681	38	37	31	1.00376	0.0054118	0.985655	0.99991	up	no
Unc119	165	222	197	203	203.408	213	224	201	0.983734	-0.0236601	0.885587	0.99991	down	no
Rab34	402	487	535	576	541.458	552	583	694	0.873316	-0.195425	0.0666087	0.99991	down	no
Sdf2	783	844	989	859	900.056	817	979	1071	0.972893	-0.0396466	0.675569	0.99991	down	no
Ccne1	121	93	114	140	121.922	135	148	101	0.967071	-0.0483056	0.836592	0.99991	down	no
Hsf2bp	43	56	65	49	43.5836	31	38	21	1.87446	0.906477	0.00294753	0.589472	up	no
Bbc3	161	169	197	172	187.513	187	181	256	0.900106	-0.151834	0.32452	0.99991	down	no
Mybpc3	3	7	1	22	8.23853	7	9	10	0.998897	-0.00159174	0.998513	0.99991	down	no
Psmc3	3997	3964	4563	4368	4158.87	3764	4341	4156	1.10263	0.14095	0.108715	0.99991	up	no
Acp2	557	511	589	624	572.349	567	499	669	1.05379	0.0755885	0.567152	0.99991	up	no
Rapsn	118	146	70	172	132.335	167	94	155	0.973371	-0.038938	0.908826	0.99991	down	no
Slc39a13	687	665	848	784	773.689	786	825	846	0.968576	-0.046063	0.638582	0.99991	down	no
Celf2	1236	935	1303	1258	1217.21	1204	1167	1449	0.993901	-0.00882574	0.950511	0.99991	down	no
Nr1h3	188	236	292	244	262.944	269	218	421	0.848557	-0.236917	0.256216	0.99991	down	no
Ddb2	179	314	317	257	276.508	225	340	326	0.959028	-0.0603545	0.763108	0.99991	down	no
Spi1	396	394	456	774	547.718	552	512	812	0.85859	-0.219958	0.34412	0.99991	down	no
Sf3a1	693	836	727	817	779.007	763	824	793	1.03409	0.0483675	0.709172	0.99991	up	no
Stat6	1269	1399	1701	1903	1617.19	1449	1676	2055	0.968088	-0.0467898	0.687833	0.99991	down	no
Clgn	0	1	0	0	0.676951	0	2	2	0.252314	-1.98671	0.377544	NA	down	no
Napsa	47	45	56	83	60.3605	61	53	83	0.93496	-0.0970236	0.716485	0.99991	down	no
Vrk3	319	349	404	447	405.541	406	432	509	0.900792	-0.150734	0.175931	0.99991	down	no
Smg9	414	493	499	477	482.799	448	495	570	0.999073	-0.0013373	0.990084	0.99991	down	no
Paxip1	434	563	620	662	579.142	525	681	602	1.00286	0.00412696	0.974719	0.99991	up	no
Rmnd5a	2280	2368	3067	2688	2708.44	2443	2598	3721	0.954712	-0.0668625	0.596398	0.99991	down	no
Mov10	177	179	253	249	232.572	296	217	268	0.866061	-0.207459	0.260132	0.99991	down	no
Ppm1j	232	184	236	198	220.92	261	263	162	0.981796	-0.0265046	0.914728	0.99991	down	no
Rhoc	2303	1826	1979	2314	2031.77	2061	1956	1683	1.17867	0.237154	0.187668	0.99991	up	no
Tead3	588	632	753	648	669.565	576	801	716	1.00371	0.00534885	0.964971	0.99991	up	no
Ppard	490	523	593	652	581.237	600	613	616	0.982382	-0.0256446	0.813293	0.99991	down	no
Def6	395	447	540	647	529.296	510	607	598	0.939766	-0.0896258	0.508926	0.99991	down	no
Peg3	4594	3602	4263	3680	4017.95	3716	3176	5068	1.09582	0.132017	0.481318	0.99991	up	no
Zim1	442	362	560	376	412.462	367	295	492	1.21222	0.277648	0.180046	0.99991	up	no
Metrn	6	4	4	2	5.04375	8	3	8	0.681868	-0.552436	0.472141	0.99991	down	no
Lmf1	214	207	332	240	259.698	253	259	333	0.937658	-0.0928669	0.571246	0.99991	down	no
Narfl	482	470	514	512	500.838	461	534	540	1.03418	0.0484821	0.652883	0.99991	up	no
Angptl4	494	518	993	699	1049.76	1763	702	2370	0.441767	-1.17864	0.000539937	0.257283	down	no
[truncated: 29,332 more rows]

## Sheet: Table. S8 
Table S8. Raw data of nontargeted metabolomic analysis between D3H and D3C
[truncated: 1,050 more rows]

[truncated: 1 more sheets: Table S9Differential metabolies]
